# Supplementary material for: Comprehensive elucidation on the genetic profile of the Hezhou Han population via an efficient InDel panel
Source: Forensic Sci Res. 2024 Apr 9;10(1):owae021. doi: 10.1093/fsr/owae021 (PMC11850652; doi:10.1093/fsr/owae021)
Supplement: Supplementary_material_owae021 [file supplementary_material_owae021.zip › Supplementary Tables.xlsx]

## Sheet: _xltb_storage_
XL Toolbox Settings
	export_preset	<?xml version="1.0" encoding="utf-16"?>_x000D_ <Preset xmlns:xsi="http://www.w3.org/2001/XMLSchema-instance" xmlns:xsd="http://www.w3.org/2001/XMLSchema">_x000D_ <Name>Png, 400 dpi, RGB, Transparent canvas</Name>_x000D_ <Dpi>400</Dpi>_x000D_ <FileType>Png</FileType>_x000D_ <ColorSpace>Rgb</ColorSpace>_x000D_ <Transparency>TransparentCanvas</Transparency>_x000D_ <UseColorProfile>false</UseColorPro…
	export_path	C:\Users\17574\Desktop\贺州汉族\数据分析\法医学参数分析\贺州汉族的等位基因频率\allelic frequencies.png

## Sheet: Table S1
Supplementary Table 1. Abbreviations for Hezhou Han group and 30 worldwide reference populations.
Number	Region	Sample Size	Abbreviation	Geographical Origin	Source
1	Hezhou Han	206	HZH	East Asia (EAS)	The studied group
2	Hunan Han	397	HNH	East Asia (EAS)	[1]
3	Hainan Li	279	HNL	East Asia (EAS)	[2]
4	Yunnan Miao	210	YNM	East Asia (EAS)	[3]
5	Sherpa	628	SP	East Asia (EAS)	[4]
1	Chinese Dai in Xishuangbanna, China	93	CDX	East Asia (EAS)	1000 Genomes Project, Phases 3
2	Han Chinese in Beijing, China	103	CHB	East Asia (EAS)	1000 Genomes Project, Phases 3
3	Southern Han Chinese, China	105	CHS	East Asia (EAS)	1000 Genomes Project, Phases 3
4	Japanese in Tokyo, Japan	104	JPT	East Asia (EAS)	1000 Genomes Project, Phases 3
5	Kinh in Ho Chi Minh City, Vietnam	99	KHV	East Asia (EAS)	1000 Genomes Project, Phases 3
6	Colombians from Medellin, Colombia	94	CLM	America (AMR)	1000 Genomes Project, Phases 3
7	Mexican Ancestry from Los Angeles USA	64	MXL	America (AMR)	1000 Genomes Project, Phases 3
8	Peruvians from Lima, Peru	85	PEL	America (AMR)	1000 Genomes Project, Phases 3
9	Puerto Ricans from Puerto Rico	104	PUR	America (AMR)	1000 Genomes Project, Phases 3
10	Utah Residents (CEPH) with North and Western European Ancestry	99	CEU	Europe (EUR)	1000 Genomes Project, Phases 3
11	Finnish in Finland	99	FIN	Europe (EUR)	1000 Genomes Project, Phases 3
12	British in England and Scotland	91	GBR	Europe (EUR)	1000 Genomes Project, Phases 3
13	Iberian Population in Spain	107	IBS	Europe (EUR)	1000 Genomes Project, Phases 3
14	Toscani in Italia	107	TSI	Europe (EUR)	1000 Genomes Project, Phases 3
15	Bengali from Bangladesh	86	BEB	South Asia (SAS)	1000 Genomes Project, Phases 3
16	Gujarati Indian from Houston, Texas	103	GIH	South Asia (SAS)	1000 Genomes Project, Phases 3
17	Indian Telugu from the UK	102	ITU	South Asia (SAS)	1000 Genomes Project, Phases 3
18	Punjabi from Lahore, Pakistan	96	PJL	South Asia (SAS)	1000 Genomes Project, Phases 3
19	Sri Lankan Tamil from the UK	102	STU	South Asia (SAS)	1000 Genomes Project, Phases 3
20	Americans of African Ancestry in SW USA	61	ASW	Africa (AFR)	1000 Genomes Project, Phases 3
21	Esan in Nigeria	99	ESN	Africa (AFR)	1000 Genomes Project, Phases 3
22	Gambian in Western Divisions in the Gambia	113	GWD	Africa (AFR)	1000 Genomes Project, Phases 3
23	Luhya in Webuye, Kenya	99	LWK	Africa (AFR)	1000 Genomes Project, Phases 3
24	Mende in Sierra Leone	85	MSL	Africa (AFR)	1000 Genomes Project, Phases 3
25	Yoruba in Ibadan, Nigeria	108	YRI	Africa (AFR)	1000 Genomes Project, Phases 3
26	African Carribbeans in Barbados	96	ACB	Africa (AFR)	1000 Genomes Project, Phases 3
[1] Fang Y, Zhao C, Jin X, Lan Q, Lan J, Xie T, Zhu B (2022) Genetic characterization evaluation of a novel multiple system containing 57 deletion/insertion polymorphic loci with short amplicons in Hunan Han population and its intercontinental populations analyses. Gene 809:146006. doi:10.1016/j.gene.2021.146006
[2] Fan H, He Y, Li S, Xie Q, Wang F, Du Z, Fang Y, Qiu P, Zhu B (2021) Systematic Evaluation of a Novel 6-dye Direct and Multiplex PCR-CE-Based InDel Typing System for Forensic Purposes. Frontiers in genetics 12:744645. doi:10.3389/fgene.2021.744645
[3] Chen X, Nie S, Hu L, Fang Y, Cui W, Xu H, Zhao C, Zhu BF (2022) Forensic efficacy evaluation and genetic structure exploration of the Yunnan Miao group by a multiplex InDel panel. Electrophoresis 43 (16-17):1765-1773. doi:10.1002/elps.202100387
[4] Wang M, Du W, Tang R, Liu Y, Zou X, Yuan D, Wang Z, Liu J, Guo J, Yang X, Chen J, Yang M, Zhang X, Wei LH, Yuan H, Yeh HY, Wang CC, Liu C, He G (2022) Genomic history and forensic characteristics of Sherpa highlanders on the Tibetan Plateau inferred from high-resolution InDel panel and genome-wide SNPs. Forensic science international Genetics 56:102633. doi:10.1016/j.fsigen.2021.102633

## Sheet: Table S2
Supplementary table 2. Pairwised P values of 57 InDel loci in linkage disequilibrium analyses.
Locus	rs34421865	rs3076465	rs34287950	rs151335218	rs5787309	rs67405073	rs60867863	rs71852971	rs769299	rs10590825	rs79225518	rs140683187	rs57981446	rs145191158	rs10626599	rs112879447	rs10607699	rs35309403	rs145577149	rs113011930	rs35453727	rs5897566	rs1160980	rs77206391	rs35464887	rs67100350	rs538690481	rs67939200	rs66739142	rs3217112	rs59841142	rs145010051	rs66477007	rs142221201	rs67426579	rs145941537	rs67365630	rs3064355	rs60564093	rs34076006	rs3834231	rs61490765	rs72085595	rs76158822	rs67487831	rs66595817	rs35065898	rs34529638	rs67264216
rs561160795	0.632295	0.738909	0.0317195	0.0485979	0.213041	0.132606	0.0400871	0.275117	0.744886	0.359102	0.240912	0.994863	0.433033	0.582371	0.309114	0.887752	0.513202	0.0176274	0.249619	0.914904	0.382361	0.0480433	0.913211	0.467909	0.341814	0.629803	0.515262	0.776074	0.895539	0.296737	0.995499	0.687239	0.86484	0.27676	0.300582	0.885733	0.0610343	0.714351	0.546532	0.680805	0.247354	0.620491	0.72696	0.419449	0.814958	0.431882	0.602304	0.513534	0.203261
rs77635204	0.665463	0.502566	0.399002	0.85948	0.00487955	0.579133	0.05981	0.243371	0.401531	0.314708	0.369782	0.491782	0.548392	0.921682	0.0885576	0.741793	0.0288503	0.296659	0.00962773	0.206783	0.381189	0.682899	0.175385	0.463628	0.710852	0.900705	0.335991	0.0142973	0.667824	0.478283	0.74451	0.206599	0.116611	0.969903	0.0035222	0.0458664	0.42547	0.425344	0.0277964	0.941325	0.666421	0.522542	0.518293	0.572428	0.532227	0.644445	0.884435	0.341187	0.316204
rs34419736	0.143251	0.989136	0.79708	0.421593	0.267522	0.323128	0.479844	0.594626	0.187085	0.0670097	0.79965	0.424072	0.367292	0.234378	0.125711	0.0512955	0.891075	0.838674	0.914804	0.936013	0.465612	0.437751	0.440032	0.905812	0.395302	0.90629	0.757524	0.56511	0.852192	0.958795	0.924173	0.0844789	0.637492	0.345822	0.408969	0.711975	0.458236	0.242346	0.82249	0.729923	0.00881486	0.545761	0.509202	0.331731	0.121954	0.62748	0.375006	0.459613	0.00985318
rs146875868	0.568593	0.21841	0.2446	0.858647	0.990564	0.484587	0.0369109	0.403893	0.690516	0.492665	0.538069	0.881882	0.196489	0.600893	0.396548	0.235052	0.510106	0.58571	0.290204	0.839316	0.222452	0.313933	0.299753	0.248735	0.387199	0.906466	0.801437	0.71203	0.1507	0.992698	0.90977	0.207463	0.954666	0.490583	0.924863	0.304109	0.870673	0.928807	0.901161	0.0744135	0.513971	0.424703	0.821893	0.242638	0.477673	0.0637606	0.269802	0.12464	0.470292
rs33971783	0.173186	0.340258	0.0311234	0.0978308	0.932139	0.256477	0.37879	0.701782	0.734304	0.0735143	0.425561	0.940339	0.724808	0.0317171	0.840915	0.947145	0.481625	0.353286	0.935429	0.430134	0.154277	0.863522	0.568729	0.856126	0.653617	0.100877	0.875794	0.518051	0.904593	0.781026	0.809233	0.256572	0.806743	0.983237	0.1561	0.167341	0.144569	0.769705	0.0495859	0.889819	0.261051	0.2499	0.710857	0.479231	0.0206145	0.55565	0.543358	0.600648	0.84465
rs72031009	0.0952997	0.088757	0.554464	0.625293	0.781898	0.16708	0.197175	0.4638	0.65529	0.645497	0.157139	0.0513822	0.105672	0.416598	0.600772	0.620169	0.959203	0.718023	0.210828	0.180354	0.954797	0.560385	0.112943	0.175432	0.390161	0.568942	0.0302037	0.74962	0.55747	0.830374	0.672816	1	0.00465233	0.273252	0.184389	0.563147	0.476436	0.448031	0.609905	0.0325707	0.242255	0.241253	0.280257	0.944167	0.119773	0.700648	0.59869	0.29493	0.667113
rs11277697	0.697611	0.706986	0.254409	0.131105	0.736522	0.199836	0.104566	0.245633	0.38615	0.219967	0.878799	0.12843	0.772052	0.182949	0.0653841	0.116259	0.556447	0.382788	0.568516	0.269081	0.275721	0.80514	0.184198	0.204867	0.0329336	0.751893	0.606631	0.50488	0.835495	0.337774	0.984551	0.67066	0.977051	0.478116	0.00280597	0.433732	0.817126	0.300575	0.581013	0.413063	0.660708	0.466867	0.874313	0.322627	0.596889	0.317364	0.189886	0.988802	0.0460765
rs3067397	0.464721	0.735984	0.688981	0.946708	0.134823	0.0693561	0.258972	0.861775	0.941438	0.871088	0.135799	0.789734	0.443704	0.323607	0.292876	0.169527	0.529124	0.431258	0.52398	0.331066	0.532874	0.944645	0.129947	0.539029	0.952068	0.866965	0.644196	0.97889	0.792606	0.429303	0.766336	0.51319	0.158078	0.334474	0.489455	0.782904	0.174865	0.657491	0.537203	0.202545	0.433253	0.0590876	0.566613	0.896542	0.894515	0.939287	0.811005	0.843175	0.921111
rs67264216	0.398634	0.663699	0.251062	0.600432	0.760833	0.492224	0.636971	0.235844	0.932145	0.774933	0.543482	0.0347676	0.61069	0.88456	0.371449	0.493525	0.837886	0.493222	0.0805599	0.3171	0.57098	0.244609	0.931963	0.720012	0.569524	0.942905	0.771372	0.806976	0.136889	0.0952624	0.0527511	0.884328	0.743121	0.504535	0.670854	0.564918	0.467313	0.712654	0.911628	0.0678776	0.108984	0.066129	0.925483	0.148225	0.452767	0.0868959	0.755515	0.123998
rs34529638	0.454449	0.107703	0.478093	0.82819	0.804705	0.824786	0.982496	0.615056	0.265142	0.478334	0.604664	0.339812	0.980835	0.0935905	0.337086	0.618779	0.428171	0.495975	0.930291	0.888538	0.807418	0.193204	0.230686	0.449117	0.9338	0.531564	0.149629	0.722023	0.246907	0.558231	0.746825	0.763265	0.214108	0.334875	0.843952	0.814652	0.769306	0.000260971	0.944688	0.316928	0.278853	0.143687	0.736093	0.0179687	0.618646	0.0245863	0.559707
rs35065898	0.51781	0.79797	0.321941	0.889677	0.811651	0.778741	0.401335	0.107176	0.350317	0.00024772	0.0869197	0.849433	0.306673	0.948693	0.26286	0.735086	0.66555	0.625742	0.962437	0.0269452	0.252702	0.830236	0.46442	0.795286	0.415614	0.484747	0.361231	0.49363	0.461808	0.348212	0.00499524	0.893097	0.387298	0.408456	0.481471	0.904547	0.148295	0.334085	0.705835	0.238958	0.6526	0.103275	0.868587	0.49312	0.209516	0.0976428
rs66595817	0.121915	0.805204	0.874722	0.299432	0.356212	0.733651	0.819955	0.607096	0.724933	0.136752	0.860101	0.15037	0.228732	0.165059	0.56751	0.393073	0.530989	0.629598	0.00895231	0.255108	0.94523	0.960784	0.120304	0.951639	0.377412	0.651089	0.37787	0.237332	0.247852	0.342252	0.966434	0.882089	0.763414	0.89704	0.340504	0.455912	0.81115	0.0889804	0.336907	0.198146	0.523377	0.642679	0.411479	0.296876	0.966413
rs67487831	0.0979846	0.720474	0.123322	0.748129	0.319835	0.636212	0.615127	0.466147	0.967605	0.149773	0.14491	0.131612	0.376635	0.566239	0.475671	0.14276	0.75546	0.581134	0.377714	0.221435	0.608048	0.354489	0.967518	0.981661	0.270798	0.161967	0.157154	0.793972	0.901555	0.494531	0.396013	0.405011	0.195608	0.750246	0.261541	0.027398	0.728825	0.299614	0.873277	0.232964	0.710988	0.594803	0.69737	0.593475
rs76158822	0.733203	0.677213	0.430652	0.0886926	0.672412	0.0210383	0.424988	0.720749	0.686717	0.477915	0.805685	0.320188	0.0232143	0.366853	0.298801	0.940472	0.63581	0.633307	0.975192	0.00600003	0.941451	0.161306	0.0572493	0.299949	0.295745	0.6814	0.868026	0.822917	0.0297249	0.548272	0.822382	0.679259	0.26263	0.730774	0.34776	0.711136	0.25973	0.499702	0.341577	0.511872	0.283214	0.85935	0.30743
rs72085595	0.732201	0.267955	0.420523	0.856119	0.890965	0.594074	0.175556	0.708379	0.583461	0.701159	0.662838	0.252442	0.905133	0.167588	0.831065	0.355324	0.771334	0.309108	0.69435	0.869082	0.0250843	0.649756	0.124667	0.0410725	0.998718	0.821181	0.0200352	0.0679903	0.434447	0.696132	0.731065	0.618408	0.600308	0.813462	0.896659	0.338835	0.978391	0.0958278	0.970476	0.501624	0.811786	0.697642
rs61490765	0.407518	0.568327	0.660249	0.770916	0.326179	0.0683473	0.67608	0.607591	0.707734	0.108019	0.304526	0.768734	0.37273	0.148622	0.466428	0.587127	0.916977	0.710922	0.253715	0.2761	0.255504	0.420173	0.0786236	0.474314	0.47051	0.294645	0.757222	0.96137	0.56687	0.1059	0.49458	0.418428	0.0219018	0.207069	0.223278	0.15405	0.898246	0.474843	0.424689	0.559622	0.59934
rs3834231	0.378538	0.305997	0.000385109	0.758935	0.871404	0.266758	0.897115	0.370022	0.630288	0.183437	0.194936	0.57659	0.247969	0.877555	0.845382	0.805057	0.958395	0.738789	0.949557	0.362647	0.498228	0.591802	0.444993	0.403895	0.514367	0.324741	0.0536489	0.731657	0.692129	0.46037	0.59044	0.34161	0.0529368	0.864453	0.452056	0.133119	0.479908	0.799089	0.56502	0.832763
rs34076006	0.177645	0.213664	0.300207	0.560116	0.740463	0.355434	0.485612	0.341076	0.915573	0.645262	0.0214979	0.465604	0.559813	0.589318	0.555335	0.0617037	0.659342	0.84552	0.178575	0.380332	0.444661	0.978224	0.413391	0.209857	0.300023	0.304715	0.235318	0.100457	0.325515	0.890462	0.572213	0.235768	0.65816	0.861703	0.0380708	0.594995	0.707844	0.239139	0.206212
rs60564093	0.565717	0.204028	0.728028	0.897231	0.745599	0.120461	0.961132	0.304079	0.787709	0.678823	0.857377	0.430278	0.321684	0.897209	0.985881	0.413159	0.405879	0.332685	0.756149	0.755559	0.63204	0.282482	0.843965	0.398429	0.430298	0.959252	0.213444	0.742464	0.378033	0.921181	0.827405	0.786216	0.741207	0.60504	0.583773	0.589757	0.0570878	0.052802
rs3064355	0.446701	0.754611	0.488042	0.0105623	0.64511	0.306153	0.989345	0.041258	0.612961	0.229506	0.633551	0.547303	0.363418	0.740951	0.110572	0.088501	0.750869	0.499665	0.844568	0.208768	0.461618	0.217871	0.990228	0.555174	0.440266	0.72308	0.4503	0.126817	0.768975	0.259511	0.32017	0.335777	0.332888	0.329274	0.388751	0.134753	0.654697
rs67365630	0.181043	0.456483	0.989902	0.235119	0.375357	0.631279	0.159424	0.851421	0.60256	0.843573	0.522065	0.831496	0.180276	0.80008	0.84231	0.48773	0.954487	0.302717	0.735602	0.117377	0.0592332	0.431546	0.26072	0.883982	0.944013	0.818127	0.584099	0.0239608	0.880661	0.429342	0.815618	0.485282	0.108288	0.173804	0.873725	0.025428
rs145941537	0.170935	0.0308105	0.230426	0.198974	0.20155	0.647649	0.297114	0.742803	0.566623	0.601266	0.113005	0.811299	0.127294	0.0533858	0.229519	0.528632	0.384828	0.134973	0.248823	0.555569	0.580329	0.641655	0.0554003	0.35965	0.245661	0.567791	0.421749	0.0873673	0.503635	0.978776	0.911427	0.892044	0.193599	0.109354	0.577958
rs67426579	0.0253395	0.545323	0.370318	0.26074	0.174825	0.767921	0.107119	0.784965	0.737083	0.181106	0.18674	0.930906	0.144839	0.351421	0.881031	0.475086	0.477873	0.35988	0.754793	0.806242	0.117329	0.00395996	0.203147	0.110949	0.973843	0.612464	0.561434	0.649911	0.996676	0.712127	0.978411	0.0212117	0.525168	0.449875
rs142221201	0.970364	0.582233	0.975248	0.463364	0.725642	0.554741	0.252098	0.906385	0.310504	0.247658	0.87104	0.81823	0.621168	0.139224	0.752648	0.296618	0.302289	0.785168	0.559626	0.662483	0.211803	0.446669	0.65313	0.486503	0.760173	0.00458318	0.864833	0.913472	0.396895	0.146787	0.449592	0.547928	0.762805
rs66477007	0.126004	0.452477	0.397963	0.63372	0.256917	0.497603	0.126085	0.988197	0.0741909	0.796675	0.557326	0.289022	0.287586	0.804272	0.782505	0.282719	0.460293	0.440023	0.0181908	0.30446	0.414361	0.0335667	0.887726	0.795783	0.539073	0.536469	0.079745	0.183752	0.633591	0.681886	0.644654	0.781176
rs145010051	0.0905163	1	0.490451	0.494887	0.440975	0.676109	1	0.559769	0.667802	3.82736e-05	0.284185	1	0.682255	0.167633	0.271668	0.308697	0.133157	0.472819	0.5991	0.257483	0.172746	0.670533	0.666961	0.478634	0.791078	0.491707	0.0234201	0.579627	0.673977	0.881505	0.388126
rs59841142	0.464032	0.943284	0.953772	0.55164	0.32989	0.0344693	0.346417	0.131285	0.967625	0.931039	0.374733	0.222785	0.818532	0.629213	0.922935	0.41362	0.974822	0.980741	0.789827	0.617248	0.286454	0.648411	0.908799	0.525877	0.515696	0.749454	0.11632	0.841981	0.530175	0.70581
rs3217112	0.333949	0.633452	0.916271	0.0518426	0.206641	0.501704	0.555713	0.219122	0.491097	0.755882	0.55101	0.713535	0.569251	0.709409	0.830571	0.70272	0.98458	0.395877	0.655217	0.400876	0.504996	0.91147	0.835424	0.782385	0.311265	0.105479	0.326544	0.0305774	0.502608
rs66739142	0.527712	0.445488	0.364726	0.684545	0.880775	0.363837	0.0928282	0.152244	0.557724	0.761872	0.470247	0.242037	0.15347	0.147943	0.255375	0.273511	0.484786	0.618028	0.0541014	0.895018	0.0854042	0.688449	0.263754	0.654266	0.202115	0.782986	0.901252	0.370297
rs67939200	0.707425	0.937274	0.903933	0.405355	0.413053	0.576422	0.0154799	0.209663	0.443047	0.518924	0.887451	0.371329	0.535336	0.594333	0.908145	0.578126	0.782894	0.358601	0.170224	0.364695	0.979641	0.695313	0.805702	0.867361	0.934851	0.107008	0.0871843
rs538690481	0.599224	0.610168	0.555067	0.739362	0.971375	0.581464	0.218708	0.464766	0.452899	0.795459	0.467444	0.544262	0.472249	0.289019	0.209779	0.0577294	0.177472	0.426644	0.0705709	0.753922	0.945441	0.381769	0.189687	0.351379	0.841378	0.216452
rs67100350	0.988693	0.0427568	0.408514	0.128099	0.666516	0.491675	0.527551	0.949196	0.205447	0.158142	0.927665	0.710135	0.409963	0.702522	0.0507826	0.8977	0.125673	0.753171	0.649208	0.832198	0.99071	0.400602	0.772629	0.311793	0.928956
rs35464887	0.641611	0.942217	0.883287	0.525178	0.101963	0.28707	0.207877	0.013235	0.316234	0.622189	0.430924	0.608215	0.435925	0.716469	0.169191	0.422493	0.691864	0.278495	0.288859	0.0242519	0.350937	0.370963	0.388709	0.763957
rs77206391	0.309481	0.280973	0.287807	0.863674	0.795448	0.0188184	0.997804	0.720004	0.66006	0.759455	0.987285	0.191024	0.186085	0.298723	0.0749374	0.521323	0.182849	0.264319	0.564499	0.355944	0.766386	0.189397	0.924878
rs1160980	0.071799	0.245717	0.295723	0.148306	0.621376	0.435387	0.716151	0.772182	0.62081	0.799601	0.905639	0.217432	0.0018873	0.879894	0.395589	0.842961	0.670384	0.277339	0.192865	0.426595	0.0477544	0.114535
rs5897566	0.0972011	0.84384	0.761964	0.867467	0.414753	0.537878	0.16801	0.153051	0.385144	0.566622	0.0515172	0.826478	0.796951	0.749898	0.174923	0.996394	0.0281589	0.233481	0.516054	0.727094	0.897726
rs35453727	0.8639	0.747907	0.881513	0.931193	0.696424	0.531131	0.264862	0.278329	0.877695	0.152118	0.410282	0.253524	0.250173	0.105581	0.185227	0.281174	0.849543	0.0630002	0.138203	0.668213
rs113011930	0.859907	0.0264563	0.822829	0.591673	0.725896	0.522579	0.947389	0.569781	0.272366	0.152527	0.106505	0.7952	0.673082	0.711714	0.324799	0.509156	0.352925	0.283738	0.642089
rs145577149	0.181316	0.949273	0.357066	0.985883	0.953786	0.398471	0.747712	0.0602089	0.63854	0.215682	0.557371	0.802501	0.345501	0.0644873	0.953711	0.305439	0.739672	0.0589445
rs35309403	0.498932	0.550617	0.276004	0.0199732	0.0305091	0.789227	0.260442	0.399428	0.878354	0.0871956	0.0386022	0.655987	0.971454	0.7414	0.254268	0.164643	0.661237
rs10607699	0.830668	0.123869	0.32636	0.143474	0.536135	0.425704	0.382225	0.328837	0.497939	0.686831	0.832396	0.329086	0.346966	0.675168	0.653067	0.0680563
rs112879447	0.852583	0.585883	0.397048	0.372432	0.398364	0.996459	0.822315	0.682601	0.609591	0.507025	0.86896	0.217726	0.595685	0.789622	0.159796
rs10626599	0.744677	0.614823	0.272266	0.377516	0.850709	0.801333	0.525285	0.628086	0.128689	0.0477177	0.952851	0.440968	0.553091	0.566351
rs145191158	0.901546	0.312875	0.470991	0.449545	0.0142081	0.809746	0.201547	0.290975	0.207533	0.753986	0.108445	0.78946	0.490706
rs57981446	0.285819	0.841782	0.875446	0.0536319	0.991828	0.749487	0.552672	0.600795	0.669798	0.511305	0.998935	0.851125
rs140683187	0.268354	0.567786	0.443184	0.361095	0.90301	0.988746	0.702998	0.237153	0.714329	0.0271786	0.1992
rs79225518	0.0565834	0.214549	0.281459	0.50315	0.654779	0.494593	0.542004	0.187904	0.808748	0.261488
rs10590825	0.522618	0.58905	0.447298	0.430835	0.0462142	0.356363	0.822794	0.075331	0.634926
rs769299	0.163589	0.488616	0.501785	0.919317	0.52816	0.686841	0.434082	0.229282
rs71852971	0.72291	0.90231	0.805638	0.96231	0.807632	0.0598982	0.364058
rs60867863	0.569668	0.556803	0.482745	0.00119949	0.740998	0.920276
rs67405073	0.556279	0.9661	0.724172	0.926415	0.0586808
rs5787309	0.617832	0.826696	0.687373	0.114883
rs151335218	0.309117	0.197031	0.625837
rs34287950	0.348234	0.362809
rs3076465	0.00219594
rs34421865
[truncated: 7 more columns]

## Sheet: Table S3
Supplementary table 3. Forensic-related parameters and P values in Hardy-Weinberg Equilibrium (HWE) tests of 57 InDel loci in Hezhou Han group.
Locus	Forensic parameters						HWE tests
	PIC	PM	PD	PE	Hobs	Hexp	P value
rs72085595	0.372864	0.379253	0.620747	0.1875	0.5	0.49695	1
rs3067397	0.369274	0.37718	0.62282	0.171068	0.480583	0.48987	0.88614
rs140683187	0.368895	0.380102	0.619898	0.175072	0.485437	0.48912	1
rs11277697	0.334453	0.413281	0.586719	0.106992	0.38835	0.42563	0.25066
rs1160980	0.370339	0.408945	0.591055	0.228671	0.543689	0.49196	0.15875
rs67264216	0.371584	0.394806	0.605194	0.209635	0.524272	0.49441	0.3959
rs71852971	0.335529	0.41413	0.58587	0.115701	0.402913	0.4275	0.41717
rs146875868	0.331121	0.421765	0.578235	0.115701	0.402913	0.41985	0.61688
rs34287950	0.343538	0.421105	0.578895	0.163262	0.470874	0.44168	0.42557
rs34419736	0.375	0.363748	0.636252	0.167131	0.475728	0.50122	0.48833
rs33971783	0.374002	0.381987	0.618013	0.196137	0.509709	0.49922	0.78249
rs151335218	0.371864	0.360496	0.639504	0.14844	0.451456	0.49497	0.25801
rs67405073	0.346275	0.392356	0.607644	0.106992	0.38835	0.4466	0.08655
rs538690481	0.355127	0.392544	0.607456	0.14844	0.451456	0.46284	0.76451
rs10626599	0.366805	0.37784	0.62216	0.163262	0.470874	0.48505	0.77464
rs59841142	0.374853	0.38029	0.61971	0.196137	0.509709	0.50092	0.8885
rs67939200	0.312018	0.459704	0.540296	0.131329	0.427184	0.38778	0.1533
rs35464887	0.374906	0.406165	0.593835	0.238644	0.553398	0.50103	0.163
rs113011930	0.357231	0.416957	0.583043	0.200564	0.514563	0.46678	0.17939
rs145577149	0.364901	0.394806	0.605194	0.1875	0.5	0.48136	0.66227
rs77635204	0.373671	0.360496	0.639504	0.155721	0.461165	0.49856	0.32499
rs10590825	0.361648	0.383872	0.616128	0.155721	0.461165	0.47513	0.76646
rs57981446	0.361648	0.401027	0.598973	0.1875	0.5	0.47513	0.46568
rs561160795	0.359838	0.393204	0.606796	0.167131	0.475728	0.47169	1
rs76158822	0.353652	0.42101	0.57899	0.196137	0.509709	0.4601	0.13148
rs35453727	0.365879	0.372184	0.627816	0.14844	0.451456	0.48325	0.38682
rs72031009	0.352892	0.402159	0.597841	0.159459	0.466019	0.4587	0.87969
rs67426579	0.374522	0.375954	0.624046	0.1875	0.5	0.50026	1
rs67365630	0.370986	0.363983	0.636017	0.152048	0.456311	0.49323	0.32253
rs145010051	0.360455	0.379253	0.620747	0.141411	0.441748	0.47286	0.3757
rs66739142	0.367679	0.394429	0.605571	0.196137	0.509709	0.48675	0.56479
rs77206391	0.373671	0.368508	0.631492	0.171068	0.480583	0.49856	0.67289
rs3076465	0.372132	0.352248	0.647752	0.131329	0.427184	0.4955	0.04911
rs60867863	0.373084	0.376426	0.623574	0.183288	0.495146	0.49739	1
rs3064355	0.348021	0.400745	0.599255	0.13799	0.436893	0.44977	0.75419
rs61490765	0.370339	0.40296	0.59704	0.219003	0.533981	0.49196	0.25865
rs145191158	0.368502	0.37454	0.62546	0.163262	0.470874	0.48835	0.66845
rs34076006	0.374906	0.363936	0.636064	0.167131	0.475728	0.50103	0.48637
rs67100350	0.374853	0.370582	0.629418	0.179145	0.490291	0.50092	0.78241
rs5787309	0.358563	0.387878	0.612122	0.152048	0.456311	0.46928	0.76626
rs79225518	0.335529	0.421482	0.578518	0.13463	0.432039	0.4275	1
rs769299	0.374994	0.390847	0.609153	0.214282	0.529126	0.5012	0.48487
rs112879447	0.372388	0.380196	0.619804	0.1875	0.5	0.49601	1
rs10607699	0.349705	0.408003	0.591997	0.159459	0.466019	0.45284	0.75661
rs67487831	0.374906	0.388208	0.611792	0.209635	0.524272	0.50103	0.5768
rs60564093	0.366805	0.386417	0.613583	0.179145	0.490291	0.48505	0.88654
rs35065898	0.374788	0.373032	0.626968	0.183288	0.495146	0.50079	0.88982
rs3834231	0.368895	0.384673	0.615327	0.183288	0.495146	0.48912	0.88723
rs34421865	0.370668	0.383589	0.616411	0.1875	0.5	0.49261	0.88734
rs66477007	0.350524	0.408474	0.591526	0.163262	0.470874	0.45434	0.6445
rs3217112	0.374522	0.39179	0.60821	0.214282	0.529126	0.50026	0.48198
rs34529638	0.291877	0.48096	0.51904	0.0987576	0.373786	0.35569	0.55675
rs35309403	0.374286	0.381421	0.618579	0.196137	0.509709	0.49979	0.7828
rs5897566	0.371584	0.400509	0.599491	0.219003	0.533981	0.49441	0.26434
rs145941537	0.374994	0.396691	0.603309	0.223799	0.538835	0.5012	0.33116
rs142221201	0.372388	0.39047	0.60953	0.205063	0.519417	0.49601	0.56891
rs66595817	0.371864	0.367942	0.632058	0.163262	0.470874	0.49497	0.56922
PIC: polymorphism information content; PM: matching probability; PD: power of discrimination; PE: exclusion probability; Hobs: observed heterozygosity; Hexp: expected heterozygosity

## Sheet: Table S4
Supplementary table 4. Insertion frequencies of 57 autosome InDel loci in 31 worldwide groups.
Locus	rs34421865	rs3076465	rs34287950	rs151335218	rs5787309	rs67405073	rs60867863	rs71852971	rs769299	rs10590825	rs79225518	rs140683187	rs57981446	rs145191158	rs10626599	rs112879447	rs10607699	rs35309403	rs145577149	rs113011930	rs35453727	rs5897566	rs1160980	rs77206391	rs35464887	rs67100350	rs538690481	rs67939200	rs66739142	rs3217112	rs59841142	rs145010051	rs66477007	rs142221201	rs67426579	rs145941537	rs67365630	rs3064355	rs60564093	rs34076006	rs3834231	rs61490765	rs72085595	rs76158822	rs67487831	rs66595817	rs35065898	rs34529638	rs67264216
HZH	0.6214	0.5097	0.3859	0.4102	0.5534	0.4102	0.5097	0.3471	0.5583	0.4539	0.5558	0.2985	0.4563	0.5316	0.4223	0.568	0.5752	0.6456	0.4442	0.4417	0.4782	0.6602	0.3083	0.5024	0.4369	0.551	0.415	0.4345	0.5024	0.6311	0.432	0.5	0.6262	0.6723	0.4854	0.665	0.4903	0.5121	0.5801	0.5364	0.6189	0.5121	0.2306	0.4733	0.5777	0.6917	0.5947	0.6432	0.3447
CDX	0.586	0.5215	0.3656	0.3441	0.6237	0.4032	0.5269	0.328	0.5538	0.5323	0.5376	0.2634	0.5645	0.6505	0.4409	0.5699	0.6022	0.6774	0.3925	0.4516	0.4409	0.6882	0.3495	0.4892	0.4731	0.5968	0.414	0.5108	0.5968	0.6344	0.3602	0.4194	0.6774	0.6559	0.5	0.6398	0.543	0.5	0.5591	0.5054	0.6183	0.4409	0.1935	0.5215	0.5968	0.7419	0.5269	0.5968	0.328
CHB	0.5728	0.5485	0.4563	0.5146	0.5049	0.4369	0.5243	0.3204	0.6699	0.4951	0.4563	0.4272	0.4709	0.5583	0.5	0.4951	0.6748	0.665	0.3641	0.5097	0.4272	0.6505	0.4078	0.4757	0.4903	0.6262	0.4126	0.3592	0.4757	0.5437	0.4806	0.5097	0.6408	0.7379	0.4515	0.6311	0.5243	0.4951	0.5583	0.4951	0.6505	0.5388	0.301	0.5485	0.5437	0.6553	0.5437	0.6942	0.3107
CHS	0.5524	0.5048	0.3524	0.4476	0.481	0.4714	0.4571	0.3857	0.5857	0.4429	0.5048	0.3619	0.5143	0.5143	0.4524	0.4048	0.6857	0.6048	0.4095	0.5048	0.4095	0.6238	0.3952	0.4524	0.4905	0.6095	0.4286	0.4429	0.5952	0.6238	0.481	0.4952	0.6714	0.6571	0.4857	0.6571	0.4857	0.4905	0.581	0.5238	0.6381	0.5	0.2857	0.4619	0.581	0.6714	0.5667	0.6048	0.3333
JPT	0.4856	0.4808	0.3798	0.476	0.5	0.4567	0.5144	0.3654	0.7163	0.5962	0.5	0.4423	0.3846	0.4423	0.4087	0.4952	0.7163	0.6154	0.3942	0.5	0.5673	0.7356	0.3269	0.4327	0.4952	0.649	0.5288	0.3654	0.5625	0.5625	0.5288	0.4712	0.6587	0.6635	0.3558	0.6731	0.6154	0.5913	0.5721	0.5769	0.7067	0.4375	0.2933	0.4231	0.625	0.7115	0.4952	0.726	0.375
KHV	0.6616	0.5556	0.3687	0.3939	0.6061	0.3889	0.5101	0.3788	0.4596	0.4646	0.5354	0.3131	0.4747	0.5253	0.3636	0.4848	0.6263	0.6616	0.4394	0.4394	0.4444	0.6263	0.3636	0.4545	0.4242	0.5859	0.3131	0.5051	0.5606	0.6515	0.4495	0.5101	0.6061	0.6818	0.5051	0.7172	0.5	0.4747	0.5505	0.5303	0.596	0.5	0.1919	0.4949	0.596	0.7273	0.6566	0.6061	0.3788
HNH	0.6196	0.5063	0.3753	0.4773	0.5063	0.4207	0.5126	0.3514	0.6045	0.4647	0.4773	0.3552	0.4861	0.5101	0.4559	0.4395	0.6348	0.6499	0.4181	0.5088	0.4194	0.6411	0.3552	0.4698	0.4547	0.6134	0.4018	0.3879	0.471	0.5945	0.4874	0.5139	0.6448	0.6801	0.4786	0.7091	0.4496	0.4509	0.6247	0.5214	0.6713	0.5327	0.2972	0.5	0.5932	0.6889	0.5164	0.6599	0.3501
HNL	0.595	0.543	0.2437	0.3674	0.5484	0.4588	0.5376	0.328	0.4695	0.4409	0.5287	0.2079	0.4122	0.5717	0.3907	0.5806	0.5448	0.6398	0.3746	0.4283	0.4821	0.7491	0.3692	0.5018	0.3907	0.5323	0.5054	0.5	0.5645	0.5968	0.3835	0.4803	0.6559	0.681	0.5125	0.6935	0.4857	0.4624	0.5968	0.4534	0.6649	0.4086	0.1398	0.4444	0.7043	0.6505	0.5753	0.6882	0.3262
YNM	0.5095	0.6095	0.3476	0.4167	0.5548	0.3071	0.3381	0.6167	0.5095	0.3786	0.4262	0.2571	0.5833	0.6238	0.4429	0.4167	0.7619	0.5286	0.3357	0.2357	0.4024	0.6952	0.35	0.6643	0.4786	0.6786	0.4571	0.4905	0.4548	0.7405	0.3595	0.5381	0.6524	0.5262	0.5738	0.7548	0.5786	0.3119	0.4095	0.3119	0.5571	0.5167	0.0952	0.6357	0.5095	0.5881	0.6595	0.7952	0.5667
SP	0.5589	0.492	0.4626	0.2803	0.2882	0.2293	0.6608	0.5494	0.7635	0.6505	0.465	0.3416	0.535	0.4674	0.4403	0.5971	0.9076	0.4156	0.1449	0.3925	0.6067	0.621	0.3654	0.3527	0.5486	0.7373	0.1919	0.4745	0.4037	0.7213	0.2842	0.3631	0.8344	0.6959	0.4594	0.4737	0.8018	0.367	0.5064	0.4896	0.7922	0.5255	0.3408	0.3766	0.7611	0.6696	0.4435	0.5502	0.3846
ACB	0.7813	0.7917	0.8385	0.3646	0.3646	0.8333	0.9896	0.8802	0.4792	0.4844	0.9635	0.5729	0.9896	0.9792	0.4479	0.6198	0.7188	0.4323	0.625	0.9792	0.8854	0.8594	0.6302	0.9115	0.5417	0.401	0.0156	0.3333	0.9167	0.8333	0.026	0.9948	0.7917	0.8958	0.2188	0.4271	0.8073	0.5677	0.6042	0.9688	0.5521	0.4583	0.8854	0.9792	0.8906	0.8385	0.75	0.4948	0.4688
ASW	0.7951	0.7705	0.8689	0.377	0.377	0.6967	0.9918	0.8033	0.5	0.5164	0.9508	0.5902	0.9426	0.959	0.4672	0.541	0.6639	0.4426	0.5738	0.9754	0.8361	0.7623	0.5902	0.9344	0.4426	0.4426	0.0164	0.3443	0.918	0.7951	0.0246	1	0.7049	0.8279	0.2705	0.5246	0.7049	0.541	0.582	0.9918	0.5328	0.5738	0.9016	0.9836	0.8607	0.8033	0.7951	0.4836	0.5082
ESN	0.8889	0.8939	0.8535	0.4192	0.4192	0.8081	1	0.8586	0.4394	0.4596	0.9646	0.5758	1	1	0.4343	0.5657	0.7222	0.4798	0.6768	0.9949	0.8535	0.9192	0.6162	1	0.5859	0.4798	0	0.2677	0.9444	0.8636	0	1	0.8333	0.7727	0.1717	0.3737	0.8283	0.5404	0.5606	0.9949	0.5556	0.4242	0.8939	1	0.904	0.9242	0.7727	0.4848	0.4646
GWD	0.8584	0.854	0.9159	0.3186	0.3805	0.7743	1	0.8894	0.5221	0.5487	0.9602	0.4292	0.9867	1	0.4602	0.4381	0.6327	0.5973	0.5796	0.9823	0.8717	0.854	0.6018	0.9867	0.5265	0.469	0	0.2743	0.969	0.7965	0.0044	1	0.8097	0.8451	0.1858	0.4381	0.7965	0.6062	0.5088	0.9867	0.5885	0.5664	0.9513	0.9779	0.885	0.9602	0.8584	0.4469	0.4336
LWK	0.8333	0.7727	0.9343	0.2525	0.4141	0.7576	0.9899	0.8535	0.5505	0.596	0.9444	0.4899	0.9848	0.9899	0.3333	0.5556	0.6515	0.4091	0.6364	1	0.8131	0.9444	0.6061	0.9747	0.4949	0.5202	0.0152	0.3485	0.9596	0.9545	0.0101	1	0.8535	0.8232	0.1717	0.5202	0.8333	0.4899	0.5606	0.9949	0.5101	0.3788	0.899	0.9848	0.9192	0.8939	0.7828	0.4697	0.4444
MSL	0.8588	0.8294	0.8824	0.3353	0.4	0.8176	1	0.8706	0.5059	0.5118	0.9647	0.5059	1	1	0.4824	0.4824	0.6471	0.5471	0.5765	0.9647	0.8059	0.9471	0.6647	0.9765	0.4765	0.4765	0	0.4176	0.9118	0.8235	0	1	0.8529	0.8882	0.1765	0.5765	0.7882	0.5118	0.6235	1	0.6176	0.5529	0.9353	0.9882	0.9118	0.9294	0.8176	0.4529	0.4529
YRI	0.8056	0.8472	0.875	0.3333	0.3843	0.7731	1	0.875	0.5278	0.5741	0.9861	0.4954	1	1	0.5	0.6111	0.7037	0.4352	0.6852	0.9907	0.8611	0.9259	0.6481	0.9954	0.6065	0.4722	0.0046	0.3102	0.9537	0.8704	0	1	0.8981	0.8796	0.2269	0.4676	0.8519	0.5694	0.537	1	0.588	0.3981	0.9352	1	0.9352	0.9028	0.7685	0.5417	0.5093
CLM	0.5479	0.4468	0.7713	0.4681	0.4043	0.5372	0.8564	0.4149	0.4362	0.5638	0.8511	0.5053	0.6915	0.7819	0.4202	0.5372	0.6755	0.4574	0.7287	0.8989	0.8351	0.4681	0.4149	0.6011	0.5532	0.4255	0.1277	0.2394	0.6809	0.8404	0.0851	0.9947	0.3245	0.8564	0.6011	0.5585	0.4894	0.5319	0.5	0.7128	0.617	0.5691	0.6755	0.8723	0.6543	0.6702	0.7128	0.5904	0.367
MXL	0.5547	0.3594	0.5313	0.4688	0.4297	0.4844	0.8359	0.4219	0.2813	0.6016	0.6563	0.4766	0.5547	0.8203	0.4766	0.5859	0.5469	0.5938	0.5547	0.8906	0.7969	0.4688	0.375	0.5547	0.4844	0.5078	0.1719	0.1328	0.6016	0.7422	0.1641	1	0.25	0.8438	0.5391	0.6641	0.6406	0.5	0.3359	0.6484	0.7422	0.4453	0.4688	0.6172	0.6719	0.6719	0.6953	0.6563	0.2031
PEL	0.4412	0.2529	0.4706	0.6118	0.6882	0.5882	0.6235	0.3353	0.3412	0.7353	0.7706	0.5059	0.3588	0.6706	0.5176	0.6353	0.6176	0.7118	0.5941	0.8353	0.9	0.5706	0.3941	0.3353	0.4941	0.7765	0.1471	0.2118	0.4647	0.7235	0.1176	1	0.2118	0.8294	0.5353	0.7235	0.7353	0.4471	0.4412	0.4176	0.6941	0.4294	0.2588	0.5941	0.6529	0.7706	0.7412	0.6824	0.1294
PUR	0.6394	0.4471	0.8125	0.3269	0.2356	0.6394	0.9471	0.4183	0.3221	0.4952	0.8077	0.5625	0.7452	0.851	0.4856	0.524	0.524	0.3413	0.7115	0.9519	0.7933	0.4904	0.3702	0.7212	0.4135	0.2981	0.1731	0.1827	0.7212	0.8365	0.1971	0.9952	0.3269	0.8365	0.601	0.476	0.5577	0.4567	0.4904	0.7596	0.5962	0.5192	0.6635	0.8702	0.6875	0.5288	0.7308	0.6058	0.3654
CEU	0.7121	0.4192	0.9091	0.5202	0.2071	0.6162	0.9444	0.3131	0.3384	0.4747	0.7929	0.5808	0.8232	0.798	0.4242	0.4747	0.5354	0.3081	0.6263	0.9343	0.7525	0.303	0.3131	0.7525	0.3434	0.1869	0.1162	0.1566	0.7879	0.8535	0.2677	1	0.2475	0.9343	0.7273	0.4444	0.4596	0.5	0.404	0.8939	0.5606	0.5808	0.7273	0.9192	0.6212	0.4949	0.8182	0.7273	0.4242
FIN	0.7929	0.3889	0.9444	0.5455	0.2828	0.6414	0.9293	0.3182	0.4343	0.3939	0.7323	0.5101	0.7727	0.8586	0.4091	0.4646	0.5303	0.2576	0.5657	0.9899	0.8586	0.4545	0.5051	0.6919	0.4343	0.1919	0.197	0.1717	0.8485	0.8182	0.2273	0.9848	0.2879	0.9495	0.6667	0.6162	0.5556	0.4798	0.5404	0.8333	0.6111	0.3283	0.6717	0.9091	0.6162	0.4747	0.8232	0.6869	0.5253
GBR	0.7198	0.4231	0.9066	0.4835	0.1923	0.522	0.9341	0.3297	0.478	0.3571	0.8187	0.5659	0.8901	0.8681	0.4341	0.4945	0.5385	0.3077	0.7088	0.9615	0.7802	0.3462	0.3516	0.7253	0.3242	0.2198	0.1538	0.1593	0.7802	0.8626	0.2253	1	0.2637	0.9341	0.6978	0.478	0.456	0.5275	0.3791	0.9011	0.6209	0.5495	0.7143	0.956	0.5934	0.4835	0.8022	0.6813	0.4451
IBS	0.7103	0.4439	0.8832	0.486	0.2383	0.5981	0.9346	0.3972	0.3505	0.4065	0.7991	0.514	0.8738	0.7804	0.4533	0.5561	0.6028	0.3037	0.7617	0.9252	0.729	0.3738	0.3692	0.8084	0.3598	0.2056	0.1168	0.0981	0.7804	0.8645	0.1542	1	0.2804	0.8692	0.6963	0.4673	0.4673	0.5467	0.4626	0.8271	0.5935	0.5981	0.7103	0.8925	0.6355	0.5607	0.7103	0.7009	0.4533
TSI	0.715	0.4065	0.8458	0.4112	0.1963	0.6542	0.9439	0.3598	0.3551	0.4065	0.8458	0.5187	0.8318	0.8178	0.3411	0.5701	0.5841	0.229	0.6916	0.9019	0.7383	0.4065	0.3692	0.7617	0.3505	0.215	0.0748	0.1869	0.729	0.8458	0.2196	1	0.3084	0.9206	0.6729	0.3832	0.4299	0.5047	0.3692	0.9112	0.6916	0.5607	0.7056	0.9019	0.6355	0.4439	0.6963	0.6682	0.3692
BEB	0.686	0.5233	0.5058	0.2674	0.2035	0.3837	0.7791	0.3256	0.4709	0.5698	0.6802	0.4535	0.75	0.5291	0.5233	0.4884	0.657	0.4186	0.686	0.7442	0.8081	0.3721	0.5116	0.7035	0.3023	0.2267	0.2616	0.3198	0.686	0.6802	0.2733	0.9535	0.4826	0.8372	0.6802	0.5814	0.5465	0.5465	0.4477	0.6047	0.5814	0.5349	0.4826	0.7791	0.657	0.593	0.5872	0.6163	0.3372
GIH	0.6893	0.568	0.6893	0.2816	0.1359	0.3592	0.7184	0.335	0.4951	0.4466	0.733	0.3544	0.7427	0.6019	0.5243	0.5825	0.6019	0.3641	0.6311	0.8544	0.6796	0.4272	0.4563	0.7816	0.3786	0.267	0.2864	0.2476	0.733	0.7816	0.2864	0.9903	0.335	0.8301	0.7767	0.4806	0.5583	0.5	0.4223	0.7039	0.6117	0.5825	0.5922	0.8786	0.6165	0.5825	0.568	0.4951	0.3981
ITU	0.7402	0.5441	0.5245	0.2402	0.2059	0.4265	0.7598	0.3137	0.4902	0.549	0.7402	0.4265	0.6225	0.5196	0.5588	0.5882	0.6275	0.3186	0.6667	0.7892	0.6814	0.3431	0.4216	0.7108	0.2598	0.1569	0.2402	0.3235	0.6765	0.7941	0.3431	0.9853	0.4118	0.8627	0.6912	0.5931	0.5392	0.5098	0.4951	0.6569	0.6667	0.6127	0.4853	0.8137	0.6029	0.5735	0.6078	0.5343	0.3627
PJL	0.6979	0.4531	0.6354	0.2917	0.2083	0.4323	0.7604	0.2552	0.474	0.4844	0.6875	0.4219	0.6927	0.625	0.5365	0.6563	0.651	0.3854	0.6302	0.8021	0.7656	0.3542	0.3906	0.7396	0.2917	0.1667	0.2708	0.276	0.724	0.6927	0.2813	0.974	0.3594	0.8438	0.7344	0.4844	0.5938	0.5104	0.5052	0.7031	0.6719	0.5208	0.5417	0.7969	0.5677	0.6563	0.6875	0.4792	0.3958
STU	0.7451	0.4902	0.4853	0.2451	0.1618	0.4069	0.6961	0.2892	0.5098	0.549	0.8431	0.3676	0.598	0.5343	0.4853	0.5147	0.6324	0.3088	0.6471	0.7941	0.7108	0.3971	0.4706	0.6814	0.2353	0.1667	0.3529	0.402	0.6814	0.7255	0.299	0.9804	0.4314	0.8137	0.6667	0.5833	0.5	0.5686	0.5049	0.6716	0.5686	0.5784	0.4167	0.8186	0.6569	0.6127	0.6961	0.4951	0.3088
HZH: Chinese Han in Hezhou, China; CDX: Chinese Dai in Xishuangbanna, China; CHB: Han Chinese in Beijing, China; CHS: Southern Han Chinese, China; JPT: Japanese in Tokyo, Japan; KHV: Kinh in Ho Chi Minh City, Vietnam; HNH: Chinese Han in Hunan, China; HNL: Chinese Li in Hainan, China; YNM: Chinese Miao in Yunnan, China; SP: Sherpa; CEU: Utah Residents (CEPH) with North and Western European Ancest…
[truncated: 8 more columns]

## Sheet: Table S5
Supplementary table 5. Forensic parameters of 57 autosome InDel loci in 9 populations from East Asia.
locus	CDX					CHB					CHS					JPT					KHV					HNH					HNL					YNM					SP
	PIC	PM	PD	Hobs	PE	PIC	PM	PD	Hobs	PE	PIC	PM	PD	Hobs	PE	PIC	PM	PD	Hobs	PE	PIC	PM	PD	Hobs	PE	PIC	PM	PD	Hobs	PE	PIC	PM	PD	Hobs	PE	PIC	PM	PD	Hobs	PE	PIC	PM	PD	Hobs	PE
rs10590825	0.373957	0.360388	0.639612	0.462366	0.156639	0.374976	0.368084	0.631916	0.485437	0.175072	0.371713	0.405714	0.594286	0.542857	0.22783	0.365583	0.393491	0.606509	0.5	0.1875	0.373747	0.370268	0.629732	0.484848	0.174583	0.373753	0.35005	0.64995	0.43073	0.133734	0.371478	0.369638	0.630362	0.473118	0.165043	0.35982	0.377823	0.622177	0.433333	0.13552	0.351331	0.400397	0.599603	0.453822	0.15019
rs10607699	0.364348	0.393225	0.606775	0.494624	0.182839	0.342594	0.400698	0.599302	0.398058	0.112744	0.338131	0.413333	0.586667	0.419048	0.12593	0.323813	0.432507	0.567493	0.394231	0.110451	0.358549	0.409448	0.590552	0.505051	0.191958	0.35618	0.403537	0.596463	0.483627	0.173571	0.372985	0.399956	0.600044	0.537634	0.222606	0.296996	0.471746	0.528254	0.361905	0.0923754	0.1536	0.707879	0.292121	0.165605	0.021101
rs10626599	0.371478	0.432073	0.567927	0.580645	0.268295	0.375	0.34942	0.65058	0.436893	0.13799	0.372722	0.346576	0.653424	0.409524	0.119817	0.366517	0.387019	0.612981	0.490385	0.179224	0.355713	0.378023	0.621977	0.40404	0.116396	0.373049	0.358844	0.641156	0.453401	0.149877	0.362764	0.383615	0.616385	0.46595	0.159404	0.371713	0.383946	0.616054	0.504762	0.191701	0.371409	0.406401	0.593599	0.542994	0.227968
rs11277697	0.332297	0.414036	0.585964	0.365591	0.0943242	0.361058	0.390895	0.609105	0.475728	0.167131	0.35659	0.412971	0.587029	0.504762	0.191701	0.323813	0.441753	0.558247	0.432692	0.135079	0.347516	0.424753	0.575247	0.494949	0.183119	0.348107	0.394045	0.605955	0.413098	0.122085	0.342955	0.405814	0.594186	0.422939	0.128492	0.37454	0.397143	0.602857	0.538095	0.223063	0.37091	0.376988	0.623012	0.487261	0.176595
rs112879447	0.370067	0.393225	0.606775	0.516129	0.202007	0.374976	0.359789	0.640211	0.466019	0.159459	0.365765	0.378141	0.621859	0.466667	0.159962	0.374977	0.379993	0.620007	0.509615	0.196053	0.37477	0.359657	0.640343	0.464646	0.158395	0.371319	0.363184	0.636816	0.455919	0.151755	0.368412	0.381971	0.618029	0.487455	0.176757	0.367959	0.410113	0.589887	0.538095	0.223063	0.365387	0.380771	0.619229	0.471338	0.163629
rs113011930	0.372648	0.352064	0.647936	0.430108	0.13331	0.374906	0.349609	0.650391	0.436893	0.13799	0.374977	0.393379	0.606621	0.533333	0.218369	0.375	0.357988	0.642012	0.461538	0.156006	0.3713	0.401898	0.598102	0.535354	0.220352	0.374922	0.37968	0.62032	0.508816	0.195331	0.369809	0.377603	0.622397	0.483871	0.173773	0.295396	0.475782	0.524218	0.37619	0.100085	0.36318	0.398906	0.601094	0.501592	0.188897
rs1160980	0.351311	0.448029	0.551971	0.548387	0.233458	0.366348	0.376756	0.623244	0.466019	0.159459	0.363784	0.390113	0.609887	0.485714	0.175303	0.34325	0.417899	0.582101	0.461538	0.156006	0.355713	0.414754	0.585246	0.505051	0.191958	0.353142	0.384832	0.615168	0.413098	0.122085	0.357299	0.383769	0.616231	0.437276	0.138258	0.351488	0.42	0.58	0.5	0.1875	0.35624	0.389078	0.610922	0.447452	0.145511
rs140683187	0.312777	0.448029	0.551971	0.290323	0.0596385	0.369642	0.378641	0.621359	0.485437	0.175072	0.355202	0.456508	0.543492	0.571429	0.257988	0.371649	0.372596	0.627404	0.480769	0.171221	0.337641	0.41557	0.58443	0.424242	0.129358	0.353142	0.396913	0.603087	0.453401	0.149877	0.275106	0.504015	0.495985	0.329749	0.0765197	0.309063	0.453469	0.546531	0.371429	0.0974676	0.348637	0.398956	0.601044	0.434713	0.136474
rs142221201	0.349509	0.402937	0.597063	0.451613	0.148555	0.312018	0.459704	0.540296	0.427184	0.131329	0.349087	0.386122	0.613878	0.380952	0.102752	0.346852	0.404586	0.595414	0.442308	0.14181	0.339757	0.421488	0.578512	0.454545	0.150729	0.340459	0.410313	0.589687	0.423174	0.128648	0.340091	0.422464	0.577536	0.458781	0.153909	0.374313	0.376372	0.623628	0.5	0.1875	0.333696	0.42596	0.57404	0.436306	0.13758
rs145010051	0.368412	0.385362	0.614638	0.494624	0.182839	0.374906	0.349609	0.650391	0.436893	0.13799	0.374977	0.432562	0.567438	0.590476	0.279607	0.374167	0.359652	0.640348	0.461538	0.156006	0.374898	0.363534	0.636466	0.474747	0.166344	0.374808	0.377294	0.622706	0.503778	0.190828	0.374611	0.38824	0.61176	0.523297	0.208712	0.373545	0.362902	0.637098	0.466667	0.159962	0.355543	0.393195	0.606805	0.455414	0.151377
rs145191158	0.351311	0.412649	0.587351	0.483871	0.173773	0.371584	0.370534	0.629466	0.475728	0.167131	0.374796	0.393741	0.606259	0.533333	0.218369	0.371649	0.391827	0.608173	0.519231	0.204889	0.374361	0.402102	0.597898	0.545455	0.230461	0.374898	0.373335	0.626665	0.496222	0.184215	0.369809	0.371437	0.628563	0.469534	0.162205	0.359201	0.380454	0.619546	0.438095	0.138832	0.373932	0.374777	0.625223	0.495223	0.183354
rs145577149	0.363171	0.400856	0.599144	0.505376	0.192248	0.355842	0.409558	0.590442	0.495146	0.183288	0.36668	0.366168	0.633832	0.438095	0.138832	0.363563	0.359652	0.640348	0.384615	0.104836	0.3713	0.401898	0.598102	0.535354	0.220352	0.368208	0.382929	0.617071	0.488665	0.177773	0.358767	0.392634	0.607366	0.469534	0.162205	0.346553	0.412109	0.587891	0.461905	0.156286	0.217108	0.594776	0.405224	0.254777	0.0465424
rs145941537	0.354697	0.378656	0.621344	0.397849	0.112618	0.357231	0.402394	0.597606	0.485437	0.175072	0.349087	0.481905	0.518095	0.590476	0.279607	0.34325	0.411058	0.588942	0.442308	0.14181	0.323388	0.462096	0.537904	0.484848	0.174583	0.32747	0.43219	0.56781	0.420655	0.126984	0.334732	0.427988	0.572012	0.448029	0.14593	0.301671	0.467256	0.532744	0.385714	0.105468	0.374309	0.368083	0.631917	0.482484	0.172628
rs146875868	0.364348	0.393225	0.606775	0.494624	0.182839	0.374976	0.457819	0.542181	0.621359	0.317299	0.363784	0.38195	0.61805	0.466667	0.159962	0.374792	0.370747	0.629253	0.490385	0.179224	0.3713	0.370676	0.629324	0.474747	0.166344	0.374808	0.372295	0.627705	0.493703	0.182049	0.355233	0.410439	0.589561	0.494624	0.182839	0.3648	0.413333	0.586667	0.533333	0.218369	0.374999	0.393398	0.606602	0.533439	0.218473
rs151335218	0.349509	0.402937	0.597063	0.451613	0.148555	0.374788	0.400132	0.599868	0.543689	0.228671	0.372241	0.469569	0.530431	0.628571	0.326578	0.374421	0.416605	0.583395	0.567308	0.253471	0.363498	0.36333	0.63667	0.40404	0.116396	0.374486	0.381888	0.618112	0.511335	0.197612	0.356794	0.396334	0.603666	0.469534	0.162205	0.367959	0.362222	0.637778	0.433333	0.13552	0.322049	0.438917	0.561083	0.410828	0.120641
rs3064355	0.375	0.367326	0.632674	0.483871	0.173773	0.374976	0.346593	0.653407	0.427184	0.131329	0.374909	0.377596	0.622404	0.504762	0.191701	0.366517	0.36483	0.63517	0.432692	0.135079	0.374361	0.378839	0.621161	0.505051	0.191958	0.372576	0.372041	0.627959	0.483627	0.173571	0.37358	0.362547	0.637453	0.46595	0.159404	0.337117	0.409841	0.590159	0.395238	0.111051	0.356696	0.374087	0.625913	0.393312	0.109905
rs3067397	0.321689	0.43901	0.56099	0.408602	0.119237	0.334453	0.415025	0.584975	0.398058	0.112744	0.309063	0.454694	0.545306	0.380952	0.102752	0.365583	0.376479	0.623521	0.461538	0.156006	0.333193	0.423324	0.576676	0.424242	0.129358	0.329906	0.430819	0.569181	0.43073	0.133734	0.292294	0.477936	0.522064	0.340502	0.0816003	0.367959	0.362222	0.637778	0.433333	0.13552	0.339548	0.40846	0.59154	0.409236	0.119635
rs3076465	0.374537	0.345358	0.654642	0.419355	0.126131	0.372632	0.377321	0.622679	0.495146	0.183288	0.374977	0.356372	0.643628	0.457143	0.152673	0.37463	0.37574	0.62426	0.5	0.1875	0.371895	0.451076	0.548924	0.606061	0.298216	0.37496	0.37199	0.62801	0.493703	0.182049	0.373143	0.362007	0.637993	0.462366	0.156639	0.362717	0.376916	0.623084	0.447619	0.145632	0.374937	0.370487	0.629513	0.490446	0.179276
rs3217112	0.356282	0.398774	0.601226	0.473118	0.165043	0.373084	0.350363	0.649637	0.427184	0.131329	0.359201	0.383583	0.616417	0.447619	0.145632	0.371063	0.369638	0.630362	0.471154	0.163483	0.350989	0.428834	0.571166	0.515152	0.201105	0.365918	0.38506	0.61494	0.483627	0.173571	0.365459	0.386056	0.613944	0.483871	0.173773	0.310483	0.451746	0.548254	0.37619	0.100085	0.32121	0.447219	0.552781	0.436306	0.13758
rs33971783	0.349509	0.396	0.604	0.430108	0.13331	0.364392	0.408804	0.591196	0.524272	0.209635	0.363784	0.374875	0.625125	0.447619	0.145632	0.360136	0.371857	0.628143	0.413462	0.122318	0.363498	0.37435	0.62565	0.444444	0.143339	0.365918	0.374655	0.625345	0.458438	0.15365	0.36717	0.375136	0.624864	0.46595	0.159404	0.333976	0.426032	0.573968	0.438095	0.138832	0.343059	0.417121	0.582879	0.458599	0.153771
rs34076006	0.374971	0.341889	0.658111	0.408602	0.119237	0.374976	0.37751	0.62249	0.504854	0.191783	0.374432	0.383583	0.616417	0.514286	0.200309	0.369013	0.408284	0.591716	0.538462	0.223427	0.37408	0.350474	0.649526	0.434343	0.136218	0.374541	0.394654	0.605346	0.534005	0.219027	0.372819	0.374982	0.625018	0.491039	0.179779	0.337117	0.404943	0.595057	0.357143	0.0898993	0.374893	0.374422	0.625578	0.498408	0.18611
rs34287950	0.356282	0.408487	0.591513	0.494624	0.182839	0.373084	0.341691	0.658309	0.38835	0.106992	0.352259	0.399909	0.600091	0.457143	0.152673	0.360136	0.377034	0.622966	0.432692	0.135079	0.357162	0.370268	0.629732	0.373737	0.0987307	0.35897	0.398308	0.601692	0.483627	0.173571	0.300698	0.465629	0.534371	0.358423	0.0905604	0.350702	0.40644	0.59356	0.466667	0.159962	0.373596	0.394301	0.605699	0.530255	0.215373
rs34419736	0.357796	0.391606	0.608394	0.462366	0.156639	0.368895	0.375813	0.624187	0.475728	0.167131	0.362717	0.396644	0.603356	0.495238	0.183367	0.374977	0.334135	0.665865	0.355769	0.0891936	0.373747	0.391083	0.608917	0.525253	0.210568	0.368418	0.388626	0.611374	0.501259	0.188604	0.374971	0.375959	0.624041	0.501792	0.189073	0.355903	0.374286	0.625714	0.385714	0.105468	0.345185	0.402425	0.597575	0.425159	0.12997
rs34421865	0.367491	0.392531	0.607469	0.505376	0.192248	0.369642	0.370346	0.629654	0.466019	0.159459	0.372241	0.378141	0.621859	0.495238	0.183367	0.374792	0.370747	0.629253	0.490385	0.179224	0.347516	0.41557	0.58443	0.474747	0.166344	0.360275	0.38737	0.61263	0.463476	0.157492	0.365816	0.393944	0.606056	0.501792	0.189073	0.374909	0.364127	0.635873	0.47619	0.167503	0.371505	0.381942	0.618058	0.5	0.1875
rs34529638	0.365459	0.377038	0.622962	0.462366	0.156639	0.334453	0.419361	0.580639	0.417476	0.124906	0.363784	0.399365	0.600635	0.504762	0.191701	0.318727	0.445081	0.554919	0.413462	0.122318	0.363498	0.400061	0.599939	0.505051	0.191958	0.348107	0.430692	0.569308	0.508816	0.195331	0.337084	0.418199	0.581801	0.430108	0.13331	0.272639	0.507664	0.492336	0.333333	0.0781893	0.372471	0.410448	0.589552	0.552548	0.237758
rs35065898	0.374276	0.411261	0.588739	0.55914	0.244687	0.373084	0.371854	0.628146	0.485437	0.175072	0.370516	0.386304	0.613696	0.504762	0.191701	0.374977	0.370377	0.629623	0.490385	0.179224	0.349285	0.408224	0.591776	0.464646	0.158395	0.374732	0.38836	0.61164	0.523929	0.209311	0.36927	0.378656	0.621344	0.483871	0.173773	0.348257	0.386984	0.613016	0.37619	0.100085	0.371784	0.368955	0.631045	0.47293	0.164893
rs35309403	0.341541	0.43531	0.56469	0.494624	0.182839	0.346275	0.410501	0.589499	0.456311	0.152048	0.363784	0.447256	0.552744	0.580952	0.268644	0.361332	0.411797	0.588203	0.519231	0.204889	0.347516	0.41557	0.58443	0.474747	0.166344	0.351529	0.391761	0.608239	0.428212	0.132023	0.354697	0.413188	0.586812	0.498208	0.185937	0.374182	0.394966	0.605034	0.533333	0.218369	0.367776	0.378844	0.621156	0.477707	0.168728
rs35453727	0.371478	0.37935	0.62065	0.494624	0.182839	0.369642	0.363182	0.636818	0.446602	0.144894	0.36668	0.421678	0.578322	0.552381	0.237584	0.370429	0.375	0.625	0.480769	0.171221	0.371895	0.365371	0.634629	0.464646	0.158395	0.368418	0.399387	0.600613	0.521411	0.206931	0.374679	0.367968	0.632032	0.483871	0.173773	0.365289	0.389433	0.610567	0.490476	0.179302	0.363359	0.379635	0.620365	0.458599	0.153771
rs35464887	0.374276	0.397387	0.602613	0.537634	0.222606	0.374906	0.406165	0.593835	0.553398	0.238644	0.374909	0.353107	0.646893	0.447619	0.145632	0.374977	0.379993	0.620007	0.509615	0.196053	0.369195	0.352311	0.647689	0.40404	0.116396	0.372936	0.377244	0.622756	0.496222	0.184215	0.362764	0.375753	0.624247	0.444444	0.143339	0.37454	0.371293	0.628707	0.490476	0.179302	0.37263	0.38214	0.61786	0.504777	0.191714
rs3834231	0.360618	0.395306	0.604694	0.483871	0.173773	0.351328	0.433311	0.566689	0.524272	0.209635	0.355202	0.402086	0.597914	0.47619	0.167503	0.328609	0.424371	0.575629	0.394231	0.110451	0.365622	0.406999	0.593001	0.525253	0.210568	0.34394	0.409336	0.590664	0.440806	0.140743	0.346338	0.407433	0.592567	0.448029	0.14593	0.371713	0.362857	0.637143	0.457143	0.152673	0.275041	0.504498	0.495502	0.316879	0.0707158
rs538690481	0.367491	0.350908	0.649092	0.376344	0.10017	0.367248	0.354887	0.645113	0.398058	0.112744	0.369846	0.403537	0.596463	0.533333	0.218369	0.374167	0.367604	0.632396	0.480769	0.171221	0.337641	0.429038	0.570962	0.464646	0.158395	0.365163	0.379033	0.620967	0.465995	0.15944	0.374971	0.369021	0.630979	0.487455	0.176757	0.373157	0.391429	0.608571	0.52381	0.209197	0.262035	0.523363	0.476637	0.323248	0.0735511
rs561160795	0.367491	0.354376	0.645624	0.397849	0.112618	0.373487	0.366764	0.633236	0.475728	0.167131	0.373545	0.380317	0.619683	0.504762	0.191701	0.373865	0.350407	0.649593	0.432692	0.135079	0.374974	0.480461	0.519539	0.646465	0.350381	0.3743	0.38638	0.61362	0.518892	0.204572	0.372284	0.385003	0.614997	0.508961	0.195462	0.369846	0.354558	0.645442	0.419048	0.12593	0.373213	0.371704	0.628296	0.485669	0.175265
rs5787309	0.359242	0.372413	0.627587	0.408602	0.119237	0.374976	0.359789	0.640211	0.466019	0.159459	0.374637	0.456508	0.543492	0.619048	0.314364	0.375	0.436945	0.563055	0.596154	0.28629	0.363498	0.381696	0.618304	0.464646	0.158395	0.37496	0.37199	0.62801	0.493703	0.182049	0.372648	0.377038	0.622962	0.494624	0.182839	0.371983	0.396508	0.603492	0.528571	0.213747	0.326124	0.452939	0.547061	0.474522	0.166164
rs57981446	0.370803	0.458897	0.541103	0.612903	0.306651	0.37415	0.384296	0.615704	0.514563	0.200564	0.374796	0.46449	0.53551	0.628571	0.326578	0.361332	0.377774	0.622226	0.442308	0.14181	0.374361	0.369044	0.630956	0.484848	0.174583	0.374808	0.372295	0.627705	0.493703	0.182049	0.36717	0.384386	0.615614	0.487455	0.176757	0.367959	0.365215	0.634785	0.442857	0.142202	0.37377	0.368448	0.631552	0.480892	0.171321
rs5897566	0.337084	0.405712	0.594288	0.365591	0.0943242	0.351328	0.457819	0.542181	0.563107	0.248926	0.359201	0.418413	0.581587	0.52381	0.209197	0.313344	0.44693	0.55307	0.375	0.0994263	0.358549	0.409448	0.590552	0.505051	0.191958	0.354311	0.395669	0.604331	0.455919	0.151755	0.305246	0.457921	0.542079	0.315412	0.0700729	0.333976	0.418277	0.581723	0.409524	0.119817	0.359925	0.404291	0.595709	0.5	0.1875
rs59841142	0.354697	0.397387	0.602613	0.462366	0.156639	0.374623	0.383354	0.616646	0.514563	0.200564	0.374637	0.353651	0.646349	0.447619	0.145632	0.374167	0.438609	0.561391	0.596154	0.28629	0.372436	0.399653	0.600347	0.535354	0.220352	0.374841	0.373449	0.626551	0.496222	0.184215	0.361062	0.42308	0.57692	0.537634	0.222606	0.354488	0.394059	0.605941	0.452381	0.149122	0.324111	0.435084	0.564916	0.409236	0.119635
rs60564093	0.371478	0.432073	0.567927	0.580645	0.268295	0.371584	0.400509	0.599491	0.533981	0.219003	0.368361	0.395556	0.604444	0.514286	0.200309	0.369745	0.380732	0.619268	0.490385	0.179224	0.372436	0.426589	0.573411	0.575758	0.262794	0.35897	0.38605	0.61395	0.453401	0.149877	0.365459	0.40417	0.59583	0.519713	0.20534	0.36668	0.384535	0.615465	0.485714	0.175303	0.374959	0.371957	0.628043	0.493631	0.181987
rs60867863	0.374276	0.339114	0.660886	0.387097	0.106265	0.37441	0.353756	0.646244	0.446602	0.144894	0.373157	0.397007	0.602993	0.533333	0.218369	0.374792	0.370747	0.629253	0.490385	0.179224	0.374898	0.372717	0.627283	0.494949	0.183119	0.374841	0.360049	0.639951	0.465995	0.15944	0.37358	0.371796	0.628204	0.487455	0.176757	0.347413	0.412426	0.587574	0.466667	0.159962	0.347796	0.41633	0.58367	0.477707	0.168728
rs61490765	0.371478	0.402937	0.597063	0.537634	0.222606	0.373487	0.408992	0.591008	0.553398	0.238644	0.375	0.425306	0.574694	0.580952	0.268644	0.371063	0.452478	0.547522	0.605769	0.29786	0.375	0.355372	0.644628	0.454545	0.150729	0.373925	0.375277	0.624723	0.496222	0.184215	0.366507	0.408332	0.591668	0.530466	0.215577	0.374722	0.351882	0.648118	0.442857	0.142202	0.37435	0.397597	0.602403	0.538217	0.223184
rs66477007	0.341541	0.404787	0.595213	0.408602	0.119237	0.354396	0.407673	0.592327	0.485437	0.175072	0.343885	0.418776	0.581224	0.466667	0.159962	0.348562	0.398484	0.601516	0.432692	0.135079	0.363498	0.37435	0.62565	0.444444	0.143339	0.353142	0.395136	0.604864	0.448363	0.146173	0.349509	0.408332	0.591668	0.46595	0.159404	0.350702	0.396236	0.603764	0.438095	0.138832	0.238173	0.561722	0.438278	0.27707	0.0545352
rs66595817	0.309615	0.45196	0.54804	0.365591	0.0943242	0.349705	0.412009	0.587991	0.475728	0.167131	0.343885	0.405714	0.594286	0.428571	0.132266	0.326247	0.426775	0.573225	0.384615	0.104836	0.318011	0.444138	0.555862	0.40404	0.116396	0.336763	0.422038	0.577962	0.440806	0.140743	0.351311	0.419432	0.580568	0.498208	0.185937	0.367119	0.37746	0.62254	0.471429	0.163701	0.344586	0.402638	0.597362	0.421975	0.127853
rs66739142	0.365459	0.363163	0.636837	0.419355	0.126131	0.37441	0.413705	0.586295	0.563107	0.248926	0.365765	0.417324	0.582676	0.542857	0.22783	0.371063	0.362241	0.637759	0.451923	0.148784	0.3713	0.379859	0.620141	0.494949	0.183119	0.374159	0.383893	0.616107	0.513854	0.199913	0.370803	0.393764	0.606236	0.519713	0.20534	0.372945	0.362222	0.637778	0.461905	0.156286	0.365547	0.381126	0.618874	0.47293	0.164893
rs67100350	0.365459	0.377038	0.622962	0.462366	0.156639	0.358563	0.395608	0.604392	0.475728	0.167131	0.362717	0.40644	0.59356	0.514286	0.200309	0.351801	0.392567	0.607433	0.432692	0.135079	0.36752	0.392307	0.607693	0.505051	0.191958	0.361822	0.403905	0.596095	0.506297	0.19307	0.373957	0.379813	0.620187	0.505376	0.192248	0.341079	0.401224	0.598776	0.385714	0.105468	0.312369	0.449496	0.550504	0.382166	0.103439
rs67264216	0.343649	0.40363	0.59637	0.419355	0.126131	0.336588	0.413328	0.586672	0.407767	0.118713	0.345679	0.399909	0.600091	0.419048	0.12593	0.358887	0.397189	0.602811	0.480769	0.171221	0.359876	0.412305	0.587695	0.515152	0.201105	0.351529	0.394781	0.605219	0.438287	0.138966	0.342955	0.402269	0.597731	0.408602	0.119237	0.370516	0.368889	0.631111	0.466667	0.159962	0.361317	0.393358	0.606642	0.482484	0.172628
rs67365630	0.373143	0.371026	0.628974	0.483871	0.173773	0.37441	0.369215	0.630785	0.485437	0.175072	0.374796	0.350204	0.649796	0.438095	0.138832	0.361332	0.367419	0.632581	0.403846	0.116276	0.375	0.421488	0.578512	0.575758	0.262794	0.372449	0.385936	0.614064	0.511335	0.197612	0.374794	0.356021	0.643979	0.455197	0.151215	0.36875	0.387347	0.612653	0.5	0.1875	0.267364	0.516223	0.483777	0.31051	0.0679512
rs67405073	0.365459	0.369407	0.630593	0.44086	0.140781	0.370986	0.360543	0.639457	0.446602	0.144894	0.374182	0.457415	0.542585	0.619048	0.314364	0.373121	0.433247	0.566753	0.586538	0.275037	0.362349	0.419243	0.580757	0.535354	0.220352	0.368625	0.384502	0.615498	0.493703	0.182049	0.373295	0.40381	0.59619	0.544803	0.229799	0.335039	0.42	0.58	0.42381	0.12907	0.290982	0.480709	0.519291	0.356688	0.0896651
rs67426579	0.375	0.367326	0.632674	0.483871	0.173773	0.372632	0.387313	0.612687	0.514563	0.200564	0.374796	0.356735	0.643265	0.457143	0.152673	0.353332	0.387019	0.612981	0.423077	0.128583	0.374974	0.444955	0.555045	0.606061	0.298216	0.374541	0.372828	0.627172	0.493703	0.182049	0.374843	0.379915	0.620085	0.508961	0.195462	0.369493	0.395964	0.604036	0.519048	0.204718	0.373346	0.384057	0.615943	0.511146	0.197441
rs67487831	0.365459	0.377038	0.622962	0.462366	0.156639	0.373084	0.350363	0.649637	0.427184	0.131329	0.368361	0.38576	0.61424	0.495238	0.183367	0.358887	0.397189	0.602811	0.480769	0.171221	0.365622	0.359249	0.640751	0.40404	0.116396	0.366163	0.377104	0.622896	0.465995	0.15944	0.329777	0.444637	0.555363	0.469534	0.162205	0.374909	0.38263	0.61737	0.514286	0.200309	0.297501	0.472433	0.527567	0.375796	0.0998666
rs67939200	0.374884	0.450804	0.549196	0.612903	0.306651	0.354396	0.399378	0.600622	0.466019	0.159459	0.371713	0.394286	0.605714	0.52381	0.209197	0.356222	0.394231	0.605769	0.461538	0.156006	0.374974	0.400877	0.599123	0.545455	0.230461	0.36212	0.374985	0.625015	0.438287	0.138966	0.375	0.367326	0.632674	0.483871	0.173773	0.374909	0.393515	0.606485	0.533333	0.218369	0.37435	0.379544	0.620456	0.506369	0.193134
rs71852971	0.343649	0.40363	0.59637	0.419355	0.126131	0.340658	0.402394	0.597606	0.38835	0.106992	0.361598	0.394286	0.605714	0.485714	0.175303	0.356222	0.411243	0.588757	0.5	0.1875	0.359876	0.372513	0.627487	0.414141	0.122753	0.351938	0.405948	0.594052	0.471033	0.163387	0.343649	0.409874	0.590126	0.44086	0.140781	0.361018	0.389161	0.610839	0.471429	0.163701	0.372551	0.403145	0.596855	0.541401	0.226365
rs72031009	0.357796	0.377732	0.622268	0.419355	0.126131	0.374906	0.363936	0.636064	0.475728	0.167131	0.373157	0.40898	0.59102	0.552381	0.237584	0.37463	0.351886	0.648114	0.442308	0.14181	0.355713	0.396388	0.603612	0.464646	0.158395	0.374486	0.37416	0.62584	0.496222	0.184215	0.365459	0.37989	0.62011	0.469534	0.162205	0.369128	0.384263	0.615737	0.495238	0.183367	0.371312	0.385568	0.614432	0.506369	0.193134
rs72085595	0.263448	0.525494	0.474506	0.27957	0.0554771	0.332249	0.438967	0.561033	0.466019	0.159459	0.324865	0.426395	0.573605	0.361905	0.0923754	0.328609	0.424371	0.575629	0.394231	0.110451	0.262069	0.523314	0.476686	0.323232	0.0735439	0.330503	0.423942	0.576058	0.40806	0.118897	0.211572	0.606891	0.393109	0.236559	0.040529	0.157486	0.705079	0.294921	0.161905	0.0202511	0.348358	0.415311	0.584689	0.477707	0.168728
rs76158822	0.374537	0.351601	0.648399	0.44086	0.140781	0.372632	0.377321	0.622679	0.495146	0.183288	0.373545	0.402086	0.597914	0.542857	0.22783	0.369013	0.397004	0.602996	0.519231	0.204889	0.374974	0.377615	0.622385	0.505051	0.191958	0.375	0.389273	0.610727	0.526448	0.21171	0.371895	0.355712	0.644288	0.437276	0.138258	0.355903	0.377823	0.622177	0.404762	0.116842	0.359307	0.385568	0.614432	0.453822	0.15019
rs769299	0.372093	0.356457	0.643543	0.44086	0.140781	0.344466	0.410312	0.589688	0.446602	0.144894	0.367545	0.382857	0.617143	0.485714	0.175303	0.323813	0.436575	0.563425	0.413462	0.122318	0.373362	0.375778	0.624222	0.494949	0.183119	0.363834	0.386837	0.613163	0.478589	0.169443	0.37407	0.374212	0.625788	0.494624	0.182839	0.374909	0.387937	0.612063	0.52381	0.209197	0.295902	0.478219	0.521781	0.396497	0.111804
rs77206391	0.374884	0.389756	0.610244	0.526882	0.212124	0.37441	0.389198	0.610802	0.524272	0.209635	0.372722	0.39229	0.60771	0.52381	0.209197	0.370429	0.40551	0.59449	0.538462	0.223427	0.372925	0.418427	0.581573	0.565657	0.251678	0.374085	0.367917	0.632083	0.481108	0.171498	0.374997	0.36265	0.63735	0.473118	0.165043	0.346553	0.408571	0.591429	0.452381	0.149122	0.352363	0.408683	0.591317	0.479299	0.170021
rs77635204	0.374537	0.39045	0.60955	0.526882	0.212124	0.368097	0.360166	0.639834	0.427184	0.131329	0.374909	0.399365	0.600635	0.542857	0.22783	0.374167	0.438609	0.561391	0.596154	0.28629	0.374592	0.383736	0.616264	0.515152	0.201105	0.3743	0.370924	0.629076	0.488665	0.177773	0.37492	0.376061	0.623939	0.501792	0.189073	0.368361	0.390522	0.609478	0.504762	0.191701	0.361317	0.390569	0.609431	0.476115	0.167442
rs79225518	0.37358	0.375188	0.624812	0.494624	0.182839	0.373084	0.461589	0.538411	0.621359	0.317299	0.374977	0.405351	0.594649	0.552381	0.237584	0.375	0.408839	0.591161	0.557692	0.243153	0.373747	0.416794	0.583206	0.565657	0.251678	0.374486	0.37416	0.62584	0.496222	0.184215	0.374176	0.36897	0.63103	0.483871	0.173773	0.369493	0.376916	0.623084	0.480952	0.171371	0.37377	0.369873	0.630127	0.484076	0.173943
PIC: polymorphism information content; PM: matching probability; PD: power of discrimination; PE: exclusion probability; Hobs: observed heterozygosity; HZH: Chinese Han in Hezhou, China; CDX: Chinese Dai in Xishuangbanna, China; CHB: Han Chinese in Beijing, China; CHS: Southern Han Chinese, China; JPT: Japanese in Tokyo, Japan; KHV: Kinh in Ho Chi Minh City, Vietnam; HNH: Chinese Han in Hunan, Ch…

## Sheet: Tabel S6
Supplementary Table 6. Cumulative matching probability and combined exclusion probability values of 57 autosome InDel loci in 10 groups from East Asia.
Group	57 InDel loci
	CPM	CPE
HZH	5.59451e-24	0.99998
HNH	2.90907e-24	0.999974
HNL	1.31852e-23	0.999965
YNM	1.9883e-23	0.999928
SP	1.57317e-22	0.999931
CDX	8.27313e-24	0.999964
CHB	3.58566e-24	0.999981
CHS	2.39649e-23	0.999997
JPT	8.50656e-24	0.999978
KHV	1.85476e-23	0.999991
CPM: cumulative matching probability; CPE: Combined exclusion probability; HZH: Chinese Han in Hezhou, China; CDX: Chinese Dai in Xishuangbanna, China; CHB: Han Chinese in Beijing, China; CHS: Southern Han Chinese, China; JPT: Japanese in Tokyo, Japan; KHV: Kinh in Ho Chi Minh City, Vietnam; HNH: Chinese Han in Hunan, China; HNL: Chinese Li in Hainan, China; YNM: Chinese Miao in Yunnan, China; SP…

## Sheet: Table S7
Supplementary Table 7. Pairwised FST values among Hezhou Han and 30 populations from 5 different continents.
Population	HZH	CDX	CHB	CHS	JPT	KHV	HNH	HNL	YNM	SP	ACB	ASW	ESN	GWD	LWK	MSL	YRI	CLM	MXL	PEL	PUR	CEU	FIN	GBR	IBS	TSI	BEB	GIH	ITU	PJL	STU
HZH	0
CDX	0.00092	0
CHB	0.00356	0.00641	0
CHS	0.00145	0.00387	0.00076	0
JPT	0.00931	0.01234	0.00431	0.0063	0
KHV	0.00025	0.00097	0.00625	0.0023	0.01295	0
HNH	0.00219	0.0057	0	9e-05	0.00685	0.00324	0
HNL	0.00401	0.00372	0.01303	0.0084	0.016	0.00481	0.00958	0
YNM	0.0263	0.02481	0.02883	0.02483	0.03914	0.02267	0.02758	0.02913	0
SP	0.04075	0.03787	0.03511	0.03626	0.03542	0.04327	0.03839	0.04958	0.05477	0
ACB	0.19642	0.20741	0.19858	0.20052	0.2026	0.2028	0.18617	0.20763	0.22149	0.19884	0
ASW	0.17226	0.17982	0.17062	0.17353	0.17763	0.17358	0.16414	0.18624	0.1965	0.18292	0.00344	0
ESN	0.21676	0.23117	0.22157	0.22298	0.22593	0.22595	0.20422	0.22791	0.2396	0.21773	0.00321	0.01203	0
GWD	0.22028	0.2358	0.22628	0.22796	0.23012	0.22991	0.2066	0.23181	0.24581	0.22048	0.01188	0.01312	0.00773	0
LWK	0.20912	0.22037	0.21562	0.21624	0.21672	0.21632	0.19775	0.21904	0.23202	0.20799	0.00682	0.01028	0.00751	0.0102	0
MSL	0.21025	0.22292	0.21403	0.21547	0.21905	0.21666	0.19745	0.22089	0.2338	0.21389	0.00567	0.01109	0.00781	0.00427	0.00711	0
YRI	0.22188	0.23641	0.22753	0.22946	0.22967	0.23267	0.20857	0.23156	0.24458	0.21722	0.00271	0.01326	0.00175	0.0082	0.00398	0.00606	0
CLM	0.09374	0.09833	0.09035	0.0957	0.10378	0.09199	0.08999	0.11065	0.12419	0.1231	0.10073	0.07425	0.12922	0.13534	0.12274	0.1292	0.13266	0
MXL	0.06974	0.07272	0.06743	0.07327	0.0782	0.06726	0.06797	0.07949	0.10273	0.10356	0.14973	0.11888	0.17873	0.18344	0.17124	0.17836	0.18449	0.0171	0
PEL	0.07182	0.07567	0.06955	0.07734	0.07661	0.07015	0.07091	0.08161	0.10677	0.10672	0.20664	0.17975	0.23376	0.2408	0.22698	0.23169	0.2403	0.05696	0.02204	0
PUR	0.10843	0.11482	0.1077	0.11172	0.12243	0.10864	0.10545	0.12236	0.13855	0.14017	0.09876	0.07207	0.12728	0.13397	0.11954	0.12869	0.13185	0.00739	0.02666	0.0855	0
CEU	0.13845	0.15042	0.13793	0.14426	0.15742	0.14034	0.13295	0.15514	0.16948	0.17469	0.14053	0.10794	0.17352	0.17956	0.16678	0.17503	0.17856	0.02369	0.05161	0.12222	0.01141	0
FIN	0.13277	0.14199	0.13073	0.13714	0.14668	0.13378	0.12706	0.14497	0.16142	0.16817	0.1261	0.09896	0.15961	0.16924	0.15011	0.15945	0.16211	0.02669	0.05298	0.11775	0.01686	0.00981	0
GBR	0.13942	0.15005	0.13911	0.14609	0.15896	0.1425	0.13434	0.15706	0.16854	0.17434	0.14215	0.11007	0.17634	0.18295	0.16822	0.17674	0.18052	0.02448	0.05649	0.12779	0.01342	-1e-05	0.00896	0
IBS	0.13216	0.14231	0.13296	0.13795	0.15212	0.13425	0.1275	0.14838	0.15948	0.1671	0.12531	0.09517	0.15574	0.16504	0.15145	0.1598	0.161	0.01745	0.04794	0.11793	0.00753	0.00158	0.01247	0.00218	0
TSI	0.13758	0.1481	0.13856	0.14378	0.1561	0.13995	0.1327	0.15193	0.16742	0.16761	0.12699	0.09996	0.16038	0.16954	0.15309	0.16242	0.16452	0.02357	0.0536	0.12654	0.01044	0.00259	0.01396	0.00287	0.00233	0
BEB	0.06171	0.06642	0.06204	0.06272	0.07501	0.0605	0.06086	0.07305	0.09114	0.09396	0.139	0.11076	0.17106	0.17496	0.16254	0.16623	0.17271	0.02546	0.0295	0.07317	0.02658	0.04324	0.04767	0.04386	0.03753	0.04324	0
GIH	0.08185	0.08682	0.08181	0.084	0.09845	0.08176	0.08013	0.09564	0.1087	0.11393	0.13329	0.10329	0.16336	0.16644	0.15402	0.1609	0.16529	0.02201	0.03562	0.09138	0.01813	0.02988	0.03706	0.02853	0.02376	0.0289	0.00632	0
ITU	0.06607	0.07373	0.06901	0.06976	0.08388	0.06555	0.06625	0.07883	0.10089	0.10196	0.15079	0.12043	0.18324	0.18671	0.17295	0.17738	0.18483	0.0311	0.03592	0.08062	0.0284	0.0433	0.05124	0.04464	0.039	0.0435	0.00127	0.00506	0
PJL	0.07613	0.08112	0.078	0.08094	0.09257	0.0764	0.07671	0.08914	0.1103	0.1113	0.14384	0.11345	0.17661	0.18069	0.16768	0.17376	0.17946	0.0227	0.02963	0.08052	0.0193	0.02884	0.03387	0.02878	0.02481	0.02951	0.00456	0.00177	0.00295	0
STU	0.06728	0.07326	0.07272	0.07098	0.08455	0.0662	0.06853	0.07711	0.10134	0.1071	0.15463	0.12313	0.18732	0.18951	0.17483	0.18059	0.18951	0.03352	0.03898	0.08165	0.03256	0.04805	0.05358	0.04827	0.04458	0.04747	0.00322	0.00826	0.00086	0.00526	0
HZH: Chinese Han in Hezhou, China; CDX: Chinese Dai in Xishuangbanna, China; CHB: Han Chinese in Beijing, China; CHS: Southern Han Chinese, China; JPT: Japanese in Tokyo, Japan; KHV: Kinh in Ho Chi Minh City, Vietnam; HNH: Chinese Han in Hunan, China; HNL: Chinese Li in Hainan, China; YNM: Chinese Miao in Yunnan, China; SP: Sherpa; CEU: Utah Residents (CEPH) with North and Western European Ancest…

## Sheet: Table S8
Supplementary tbale 8. The DA values of paired groups among Hezhou Han and 30 worldwide populations were caclulated by Dispan software based on the allelic frequencies of 57 InDel loci in 31 groups.
Population	HZH	CDX	CHB	CHS	JPT	KHV	HNH	HNL	YNM	SP	ACB	ASW	ESN	GWD	LWK	MSL	YRI	CLM	MXL	PEL	PUR	CEU	FIN	GBR	IBS	TSI	BEB	GIH	ITU	PJL	STU
HZH	0
CDX	0.0012	0
CHB	0.0018	0.0029	0
CHS	0.0013	0.0022	0.0014	0
JPT	0.0033	0.0044	0.0023	0.0028	0
KHV	0.001	0.0015	0.0028	0.0018	0.0045	0
HNH	0.001	0.0023	0.0008	0.0008	0.0025	0.0016	0
HNL	0.0016	0.0018	0.0042	0.003	0.005	0.0021	0.0029	0
YNM	0.0074	0.0073	0.0084	0.0074	0.0109	0.0067	0.0077	0.0079	0
SP	0.0114	0.0108	0.01	0.0102	0.01	0.0122	0.0106	0.0137	0.0149	0
ACB	0.0762	0.075	0.0736	0.0747	0.075	0.0743	0.0749	0.0809	0.0838	0.0763	0
ASW	0.0694	0.0688	0.0668	0.0683	0.0692	0.0672	0.0678	0.0746	0.0769	0.0714	0.0024	0
ESN	0.0986	0.0967	0.0957	0.0969	0.0978	0.0963	0.0971	0.1038	0.1047	0.0986	0.004	0.0064	0
GWD	0.094	0.0924	0.0914	0.0925	0.093	0.0915	0.0926	0.0995	0.1018	0.0945	0.0045	0.0055	0.003	0
LWK	0.0874	0.0852	0.0855	0.0862	0.0859	0.0849	0.0862	0.0919	0.0942	0.087	0.0033	0.0045	0.0035	0.0038	0
MSL	0.0955	0.0935	0.0928	0.094	0.0948	0.0926	0.0936	0.1003	0.1023	0.0957	0.0039	0.0061	0.003	0.0023	0.0036	0
YRI	0.0999	0.0977	0.0969	0.0983	0.0981	0.0979	0.0985	0.1046	0.1063	0.0982	0.0035	0.0063	0.0015	0.0031	0.0027	0.0024	0
CLM	0.0304	0.0313	0.0291	0.0308	0.033	0.0295	0.0295	0.0355	0.0391	0.0384	0.0298	0.0236	0.0459	0.0439	0.0388	0.0454	0.0463	0
MXL	0.0238	0.0248	0.0231	0.0249	0.0262	0.0231	0.0233	0.0266	0.0331	0.0332	0.0451	0.0379	0.0629	0.0594	0.0546	0.0622	0.064	0.006	0
PEL	0.024	0.025	0.0233	0.0255	0.0253	0.0233	0.024	0.0267	0.0336	0.0336	0.0638	0.0571	0.0836	0.0805	0.0744	0.0825	0.085	0.0154	0.007	0
PUR	0.0349	0.0361	0.034	0.0355	0.0384	0.0343	0.0344	0.0392	0.0439	0.0441	0.0288	0.0225	0.0445	0.0427	0.0371	0.0446	0.0452	0.0032	0.0082	0.0232	0
CEU	0.0463	0.0486	0.0448	0.0472	0.0509	0.0455	0.0454	0.052	0.0558	0.0579	0.0371	0.0291	0.0534	0.0514	0.0463	0.0533	0.0539	0.0076	0.0148	0.0336	0.0042	0
FIN	0.0444	0.0459	0.0425	0.0449	0.0475	0.0435	0.0434	0.0486	0.0534	0.0555	0.0348	0.0285	0.0518	0.0504	0.0433	0.0515	0.0517	0.0087	0.0158	0.0332	0.0056	0.0036	0
GBR	0.0477	0.0494	0.0462	0.0489	0.0526	0.0472	0.047	0.0537	0.0566	0.0589	0.0373	0.0297	0.0536	0.0523	0.0464	0.0535	0.0538	0.0082	0.0167	0.0359	0.005	0.0013	0.0035	0
IBS	0.0435	0.0454	0.0426	0.0445	0.0486	0.0429	0.0429	0.049	0.0516	0.0545	0.0336	0.0265	0.0489	0.048	0.0428	0.0497	0.0498	0.0058	0.0135	0.032	0.0031	0.0016	0.0046	0.002	0
TSI	0.0456	0.0475	0.0447	0.0466	0.0501	0.0449	0.045	0.0506	0.0547	0.0549	0.0334	0.0269	0.0495	0.0485	0.0428	0.0492	0.0498	0.0074	0.0151	0.0346	0.004	0.0017	0.005	0.0022	0.0018	0
BEB	0.0184	0.0198	0.0185	0.0188	0.0221	0.0182	0.0182	0.0215	0.0266	0.027	0.0452	0.0386	0.0653	0.0621	0.0567	0.0638	0.0653	0.0085	0.0097	0.0204	0.0087	0.0138	0.0153	0.0146	0.0119	0.0135	0
GIH	0.0253	0.0266	0.0251	0.0258	0.0298	0.0251	0.0249	0.0293	0.0328	0.0343	0.042	0.0345	0.0604	0.0575	0.0515	0.0598	0.0604	0.0072	0.0107	0.025	0.0061	0.0094	0.0117	0.0096	0.0077	0.0092	0.0031	0
ITU	0.0203	0.0225	0.0211	0.0214	0.0253	0.0201	0.0204	0.0238	0.0301	0.0302	0.049	0.0411	0.0695	0.0663	0.0599	0.0679	0.0695	0.0097	0.011	0.0222	0.0089	0.0132	0.0158	0.0142	0.0119	0.0132	0.0018	0.0025	0
PJL	0.0228	0.0241	0.0232	0.0241	0.0273	0.0227	0.0231	0.0265	0.0325	0.0326	0.0456	0.038	0.0653	0.0621	0.0565	0.0643	0.0656	0.0075	0.0093	0.0219	0.0067	0.0095	0.0111	0.0101	0.0083	0.0096	0.0024	0.0018	0.0019	0
STU	0.0206	0.0223	0.0221	0.0216	0.0254	0.0202	0.021	0.0233	0.0301	0.0317	0.0497	0.0416	0.0703	0.0667	0.06	0.0683	0.0703	0.0102	0.0119	0.0225	0.01	0.0145	0.0165	0.0152	0.0134	0.0141	0.0023	0.0033	0.0015	0.0025	0
HZH: Chinese Han in Hezhou, China; CDX: Chinese Dai in Xishuangbanna, China; CHB: Han Chinese in Beijing, China; CHS: Southern Han Chinese, China; JPT: Japanese in Tokyo, Japan; KHV: Kinh in Ho Chi Minh City, Vietnam; HNH: Chinese Han in Hunan, China; HNL: Chinese Li in Hainan, China; YNM: Chinese Miao in Yunnan, China; SP: Sherpa; CEU: Utah Residents (CEPH) with North and Western European Ancest…

## Sheet: Table S9
Supplementary table 9. Informativeness (In) values of 57 InDel loci among Hezhou Han group and 5 intercontinental populations.
Locus	In values
rs145010051	0.353569
rs113011930	0.261538
rs146875868	0.239501
rs72085595	0.223007
rs77635204	0.211781
rs76158822	0.208039
rs60867863	0.189674
rs72031009	0.18607
rs57981446	0.179071
rs34287950	0.177754
rs34076006	0.173874
rs66477007	0.171864
rs145191158	0.169924
rs77206391	0.156549
rs71852971	0.148233
rs3067397	0.138947
rs5897566	0.138531
rs59841142	0.137838
rs538690481	0.131393
rs79225518	0.1307
rs66739142	0.1237
rs561160795	0.119404
rs67100350	0.1158
rs67426579	0.114414
rs35453727	0.0990297
rs67405073	0.0884268
rs3076465	0.0870408
rs34419736	0.0794178
rs66595817	0.073458
rs5787309	0.0705474
rs145577149	0.0703395
rs35309403	0.0585585
rs67487831	0.0578655
rs67939200	0.056826
rs142221201	0.0552321
rs67365630	0.0548856
rs34421865	0.0454608
rs3217112	0.0423423
rs35065898	0.0419265
rs1160980	0.038808
rs140683187	0.0377685
rs11277697	0.036036
rs769299	0.0356202
rs35464887	0.0267498
rs34529638	0.0247401
rs151335218	0.0230076
rs145941537	0.021483
rs67264216	0.0165627
rs10607699	0.0151074
rs10590825	0.0140679
rs60564093	0.0136521
rs33971783	0.0089397
rs3834231	0.0073458
rs3064355	0.00693
rs10626599	0.0063063
rs61490765	0.0042273
rs112879447	0.0031185
